# Supplementary material for: Cross-modal representation of chewing food in posterior parietal and visual cortex
Source: PLoS One. 2024 Oct 25;19(10):e0310513. doi: 10.1371/journal.pone.0310513 (PMC11508057; doi:10.1371/journal.pone.0310513)
Supplement: S1 File — (XLSX) [file pone.0310513.s001.xlsx]

## Sheet: Rest 5 ROI
		Post parietal cortex													Post parietal cortex/Visual association cortex													Visual association cortex/prestriate cortex													Prestiate cortex/Striate cortex
task	time (s)	subject A	subject B	subject C	subject D	subject E	subject F	subject G	Subject H	subject I	mean (mMmm)		task	time (s)	A	B	C	D	E	F	G	H	I	mean (mMmm)		task	time (s)	A	B	C	D	E	F	G	H	I	mean (mMmm)		task	time (s)	A	B	C	D	E	F	G	H	I
rest	0	0.0103058	-0.00298493	0.00811162	-0.0913424	0.00796847	0.00527091	-0.0227091	-0.0245226	0.0167296	-0.0103525		rest	0	0.00285743	-0.0748757	0.00187732	-0.0748933	0.0416233	-0.0736997	-0.0463907	-0.027295	0.0436584	-0.0230153		rest	0	-0.00108276	0.00446478	-0.00346139	-0.0585689	0.0378409	-0.0604463	-0.00113639	-0.0512649	0.0528869	-0.00897422		rest	0	0.00910622	0.00500202	-0.00102515	-0.0312865	0.0476342	-0.00619873	0.0157701	-0.0325887	0.0186403
rest	1	0.00826044	-0.0167978	0.00745828	-0.0671172	0.0104616	-0.000225441	-0.0338201	-0.0215078	0.0224606	-0.0100919		rest	1	0.00338538	-0.0672493	0.00225138	-0.0661938	0.0440081	-0.0428163	-0.0424128	-0.0231519	0.0312109	-0.0178854		rest	1	-0.00148369	-0.00225008	0.00103957	-0.052235	0.0332148	-0.0529644	-0.00241787	-0.0392959	0.0460998	-0.0078103		rest	1	0.0109929	0.00654983	0.00115983	-0.0326807	0.0350961	0.00351558	0.0203268	-0.0227101	0.0115177
rest	2	0.00674718	-0.0127887	0.00687001	-0.0564196	0.0326355	0.00840212	-0.0404114	-0.0185585	0.0181343	-0.00615434		rest	2	0.00526293	-0.0401181	0.00299536	-0.0422208	0.0161326	-0.0242962	-0.025398	-0.0227877	0.0203184	-0.0122346		rest	2	0.00148868	-0.00726607	0.00260721	-0.0851217	0.020467	-0.0337942	-0.0224726	-0.0339114	0.051576	-0.0118252		rest	2	0.00646812	-0.0056563	0.0020589	-0.0340052	0.0249556	0.00944871	0.013591	-0.0231282	0.00795403
rest	3	0.00277513	-0.0255953	0.00794779	-0.0385797	0.0287488	0.00822301	-0.0264493	-0.0109699	0.0053037	-0.00539954		rest	3	0.00371847	-0.0218507	0.00605587	-0.013917	-0.00890243	-0.00515421	-0.00494374	-0.0189678	0.0241667	-0.00442166		rest	3	0.000572896	-0.00957902	0.00668666	-0.0778205	-0.00511608	0.00984116	-0.0113936	-0.023565	0.0573852	-0.00588758		rest	3	0.00460861	-0.0170019	0.00334473	-0.0367579	0.00632872	0.0121432	0.00466482	-0.0204478	0.0132915
rest	4	-0.00115357	-0.0294931	0.0112908	-0.0235655	0.013923	0.0118743	-0.00327314	0.00105754	0.00226143	-0.00189759		rest	4	-0.0022126	0.00508741	0.00682986	0.0392072	-0.0443849	-0.00439179	-0.0131712	-0.00865257	0.0233653	0.000186304		rest	4	-0.00460084	-0.012397	0.00594345	-0.0215298	-0.00707128	0.0211764	-0.00707954	-0.0137265	0.0275492	-0.00130399		rest	4	0.000663293	-0.0231452	0.010256	-0.0287476	-0.00872241	0.00324624	0.0277891	-0.0133561	0.0104482
rest	5	-0.00452562	-0.0265253	0.0114277	0.00112615	-0.00107882	0.00190484	0.0230257	0.00582766	-0.013487	-0.000256084		rest	5	-0.0040142	-0.00103988	0.0102919	0.09767	-0.086149	0.0025033	0.00218207	0.00725121	0.0135726	0.00469645		rest	5	-0.00803393	-0.038715	0.00456308	0.0438781	-0.0080467	0.0134763	-0.0304661	-0.010272	0.00208929	-0.00350299		rest	5	-0.00268701	-0.0316546	0.0161407	0.00317896	-0.0186309	0.000191916	0.0144407	-0.0025776	0.00718148
rest	6	-0.00615721	-0.0153466	0.0101824	-0.0114933	-0.0187017	0.0123886	0.0390605	0.0126618	-0.0282627	-0.000629804		rest	6	-0.00658527	0.00921957	0.0119947	0.139191	-0.109854	0.0114761	0.0060272	0.0114211	0.0162852	0.00990835		rest	6	-0.0077763	-0.0354665	0.0024848	0.0708915	-0.0118022	0.0376088	-0.0284989	-0.00286225	-0.0180819	0.000721884		rest	6	-0.00678638	-0.0362849	0.0122589	0.0226109	-0.0201545	-0.00390719	-0.0168941	-0.00458226	0.00628211
rest	7	-0.00646794	-0.0244337	0.00978795	-0.0173695	-0.0442364	0.00695149	0.0539838	0.0158145	-0.0233647	-0.0032594		rest	7	-0.0121407	-0.0131698	0.0107526	0.14578	-0.0780728	0.00460224	0.00992296	0.0151709	0.00813911	0.0101094		rest	7	-0.00895452	-0.0254919	0.00186618	0.111531	-0.0118449	0.037442	-0.0281964	0.0157724	-0.0245198	0.00751161		rest	7	-0.00452237	-0.022952	0.00799018	0.0317758	-0.0210828	-0.0084521	-0.016899	-0.000611566	0.0003081
rest	8	-0.00328094	0.00127752	0.00745073	0.00658991	-0.0198096	0.0172624	0.0455954	0.0155474	-0.0154784	0.00612827		rest	8	-0.0115302	-0.00897567	0.00853166	0.135131	-0.0070246	0.0124795	-0.00142413	0.0235294	-0.00220861	0.0165009		rest	8	-0.00778271	-0.0189598	-0.000255564	0.113849	-0.00185397	0.0199397	-0.0508655	0.0280671	-0.0234654	0.00651918		rest	8	-0.0045664	-0.00732717	0.00323927	0.0373887	-0.012859	-0.00967692	-0.00306037	0.00938058	-0.0117074
rest	9	-0.00179454	0.00627969	0.00503403	0.0292958	-0.0409352	0.00730548	0.0137194	0.0145328	-0.0185942	0.00164926		rest	9	-0.000410942	0.00930742	0.00783066	0.0970254	0.0102824	0.0430681	-0.0106221	0.0265672	-0.014701	0.0187052		rest	9	-0.00209513	-0.0105645	0.00169848	0.082998	-0.000425657	0.0206238	-0.0441839	0.0270518	-0.022986	0.00579076		rest	9	-0.00239317	0.00816933	-0.00236521	0.0408161	-0.00834693	-0.00772315	-0.0441054	0.0142634	-0.0201722
rest	10	-0.00178745	-0.00102214	0.0023882	0.0419563	-0.0402385	0.0128985	-0.0168031	0.0138014	0.00848088	0.00218601		rest	10	0.00330035	0.0409713	0.0058899	0.0297875	0.0353991	0.082114	-0.00570628	0.0208477	-0.0172579	0.0217051		rest	10	0.00463558	0.002806	0.00339038	0.0277264	0.00665082	0.026545	-0.0210351	0.0282303	-0.0196761	0.00658592		rest	10	-0.00269643	0.0126339	-0.00796434	0.0240852	-0.00141903	-0.00683396	-0.0393535	0.00910367	-0.0304203
rest	11	0.00190959	-0.00630244	0.002885	0.0390426	-0.00300718	0.0121716	-0.0220265	0.011547	0.0144222	0.00562688		rest	11	0.0051162	0.0459486	0.00377113	-0.0139766	0.057685	0.0530562	0.0155632	0.0148173	-0.0297811	0.0169111		rest	11	0.00975612	0.0028294	0.00347694	-0.0170208	0.0077658	0.00471124	-0.0218934	0.0232691	-0.0136517	-8.41587e-05		rest	11	0.000905646	0.00830763	-0.00623065	0.00859143	-0.000367094	-0.0117859	-0.0117067	0.0149786	-0.03115
rest	12	0.00432348	0.0198576	-0.000347982	0.0315711	0.000344844	0.0066178	-0.029601	0.0102991	0.0129103	0.00621947		rest	12	0.00934674	0.0726109	0.00240464	-0.0376236	0.0554055	0.0272253	0.0215036	0.0157109	-0.0185787	0.016445		rest	12	0.00998736	0.00526754	0.00386775	-0.0179233	0.0114808	-0.00228133	-0.0134614	0.0203253	-0.0362407	-0.00210867		rest	12	0.00267007	0.00466438	-0.00608415	0.005896	0.00709317	-0.00746758	0.00193072	0.0208189	-0.0256954
rest	13	0.00427888	0.0193418	-0.00193443	0.0233345	0.012595	-0.0157748	-0.0312472	0.0119658	0.0029436	0.00283367		rest	13	0.0103869	0.044404	-7.36475e-06	-0.0545378	0.0260738	-0.00145103	0.0283795	0.0129115	-0.0131188	0.00589343		rest	13	0.0102395	0.0107025	0.00484368	-0.0412254	0.00855782	0.00674122	-0.00419657	0.00716258	-0.0391922	-0.00404076		rest	13	0.00303535	0.0139356	-0.000300024	-0.00614472	0.00567794	0.00157623	-0.0161877	0.0127461	-0.0108621
rest	14	0.00434414	0.0281336	-0.00640759	0.0309701	0.051548	-0.0107325	-0.0209084	0.0112178	0.000661803	0.00986966		rest	14	0.00191099	0.0310374	-0.00575271	-0.0684892	0.0175131	-0.00968724	0.0353294	-0.000296197	-0.0126161	-0.00122785		rest	14	0.00798529	0.0132003	0.00272083	-0.0517825	0.00632921	-0.012484	0.0124409	0.0113663	-0.00691686	-0.00190449		rest	14	-0.000384325	0.0201379	-0.00212549	-0.00957588	0.00933408	0.00832233	0.00779419	0.00971226	0.00741074
rest	15	0.00279336	0.0341079	-0.0110424	0.0407514	0.0687513	-0.0119695	0.00945905	0.00513673	-0.00767032	0.0144797		rest	15	0.000700892	0.0262368	-0.0108431	-0.107428	0.021654	-0.0521845	0.021144	-0.00342324	-0.0145493	-0.013188		rest	15	0.00673447	0.0225827	0.00238668	-0.0634077	-0.0105272	-0.00353252	0.0237102	0.0180504	0.0103102	0.00070081		rest	15	-0.000634472	0.0259438	-0.00404244	-0.000485219	0.00488269	0.02061	-0.000128857	0.0147062	0.0161858
rest	16	-0.00178331	0.0504584	-0.0199519	0.0518272	0.0272427	-0.0194555	0.00891099	-0.000461646	0.0065217	0.0114787		rest	16	0.00179283	0.0183719	-0.0148381	-0.127516	0.0172718	-0.0269666	0.00680211	-0.00220918	-0.00715162	-0.0149381		rest	16	0.00268403	0.0420295	-0.00121145	-0.0578885	-0.0200484	-0.0032447	0.0357344	0.0178454	0.00302576	0.0021029		rest	16	-0.00471192	0.0330378	-0.00564012	0.00684334	0.00109312	0.0217917	0.00654758	0.0139317	0.0186085
rest	17	-0.00371406	0.0465229	-0.0224758	0.0613432	0.00679485	-0.0252268	0.0158561	0.00159917	-0.00618093	0.00827986		rest	17	-0.00148171	0.00098429	-0.0191159	-0.116427	0.0161413	-0.0150409	0.00561421	-0.00160222	-0.0110853	-0.0157792		rest	17	-0.00144254	0.046724	-0.00704367	-0.0443685	-0.0282105	-0.00836316	0.0590756	0.0118225	0.0117374	0.0044368		rest	17	-0.00666149	0.0398061	-0.00464114	0.0027605	-0.0113398	0.0140326	0.0175941	0.0181154	0.0265388
rest	18	-0.00425549	0.0398447	-0.0284462	0.0373124	-0.0623364	-0.0248189	0.0239444	0.00586664	-0.00648729	-0.00215291		rest	18	-0.003766	0.00884555	-0.0253434	-0.0887481	0.0053664	0.00138434	0.00793277	0.00106974	-0.00197563	-0.0105816		rest	18	-0.000816401	0.0383146	-0.0166574	-0.0359891	-0.0325549	-0.0422374	0.0853655	0.0165118	0.0166431	0.00317553		rest	18	-0.00572831	0.0290597	-0.0122659	0.00517571	-0.0195085	-0.00168208	0.0431045	0.0270116	0.0259001
rest	19	0.000645075	0.0281327	-0.0347773	0.0314296	-0.0896384	-0.0448813	0.0321438	0.00933658	-0.00498642	-0.00806618		rest	19	0.00275676	0.0304149	-0.0264121	-0.0630232	-0.00548397	0.00124995	0.00817291	0.00992072	0.0122157	-0.00335427		rest	19	0.00273678	0.0344572	-0.0251927	-0.0283281	-0.0446373	-0.0468138	0.0969002	0.0217895	-0.0115535	-7.13151e-05		rest	19	-0.00179685	0.0157599	-0.013867	0.000147263	-0.0190697	-0.0202415	0.0458393	0.0327662	0.00761347
rest	20	0.00544334	0.0294233	-0.0382787	0.0197294	-0.111035	-0.0502064	0.0405037	0.018135	-0.0104634	-0.0107498		rest	20	0.00131397	0.0172846	-0.031831	-0.012231	-0.0114256	0.00300564	0.0090689	0.0161858	0.00956898	0.00010447		rest	20	0.00301884	0.0313668	-0.0352047	-0.0336268	-0.0446438	-0.0562649	0.0912697	0.0239348	-0.0206292	-0.00453102		rest	20	0.00152023	-0.00162859	-0.0151225	-0.00145325	-0.0192398	-0.0322125	0.0451822	0.0278482	-0.00114268
rest	21	0.00994047	0.00913365	-0.0363965	0.0127488	-0.0858339	-0.0523475	0.0448772	0.0219495	-0.0254845	-0.0112681		rest	21	-0.00201659	0.013049	-0.0346209	0.0042	-0.0206411	-0.039806	0.0137879	0.0200439	0.0240071	-0.00244406		rest	21	0.00244097	0.0134881	-0.0401808	-0.0378186	-0.0384083	-0.0644318	0.0759677	0.0244632	-0.0017523	-0.00735909		rest	21	0.00473058	-0.0041993	-0.0187448	-0.00832036	-0.0149688	-0.034484	0.046106	0.0247044	0.00711467
rest	22	0.0131234	0.00613122	-0.0366599	0.0106872	-0.0689978	-0.057769	0.0572875	0.0179136	-0.00826864	-0.00739471		rest	22	0.000102603	0.0100024	-0.0340985	0.00734628	-0.0428723	-0.0483463	0.0171837	0.0136635	0.0261441	-0.00565273		rest	22	0.00748488	-0.00342663	-0.0397887	-0.0693122	-0.0306715	-0.0727769	0.0506189	0.0147124	0.0210822	-0.0135642		rest	22	0.00597998	-0.00746838	-0.0209137	-0.00374251	-0.00723621	-0.0410849	0.0414145	0.013107	0.00960815
rest	23	0.0153299	-0.00720492	-0.0326878	0.0183485	-0.0200304	-0.0495418	0.0626076	0.00817955	0.00667582	0.000186276		rest	23	0.000466527	0.015845	-0.0285014	-0.0300346	-0.0657662	-0.0436665	0.0153547	0.00671644	0.0156832	-0.0126559		rest	23	0.0064655	-0.006172	-0.0344903	-0.0685617	-0.0340227	-0.0558724	0.0268645	0.00919915	0.0250071	-0.0146203		rest	23	0.00671254	-0.0122121	-0.0205704	0.00332688	-0.00113459	-0.052353	0.0286274	0.000308258	0.00183897
rest	24	0.0121765	0.00869329	-0.0242527	0.00977504	-0.00633908	-0.0190143	0.0547492	-0.00212896	0.00765075	0.00458997		rest	24	-0.00127661	-0.0217171	-0.0255866	-0.0625911	-0.0487099	-0.0287493	0.034397	-0.00375157	0.016596	-0.0157099		rest	24	0.00239379	-0.00717177	-0.0247405	-0.0704924	-0.0269954	-0.0557684	0.0125983	-0.00297339	0.0412163	-0.0146593		rest	24	0.00690569	-0.00356445	-0.0168512	0.00244368	-0.011268	-0.0519083	0.0362047	-0.0116335	0.00684428
rest	25	0.0125442	-0.0119769	-0.0179256	0.00102639	-0.00301198	-0.00155918	0.0437221	-0.0167749	0.0243738	0.00337977		rest	25	0.00152677	-0.0374989	-0.0192747	-0.0619721	-0.0418693	-0.0154381	0.0370624	-0.0118167	0.0256791	-0.0137335		rest	25	0.000770695	2.26236e-05	-0.0169737	-0.0332592	-0.0268222	-0.0563332	0.0197596	-0.00718709	0.042597	-0.00860282		rest	25	0.00896651	0.0122666	-0.0133634	-0.0126893	-0.0166355	-0.0583097	0.066835	-0.0173592	0.0222366
rest	26	0.0122598	0.000743618	-0.0131004	0.0431783	-0.0301017	-0.0150695	0.0448532	-0.0205718	0.0270535	0.00547167		rest	26	0.00551606	-0.0373642	-0.00998665	-0.027912	-0.0243584	0.00132213	0.0280104	-0.0228417	0.0270289	-0.00673171		rest	26	0.00309145	-0.00483675	-0.0107044	-0.00775522	-0.0292832	-0.0461569	0.0471372	-0.0165357	0.0423601	-0.00252037		rest	26	0.011901	0.0175795	-0.00970225	-0.0129994	-0.0192252	-0.061969	0.0727054	-0.0316787	0.020262
rest	27	0.011615	-0.0162823	-0.00861725	0.0580225	-0.0550876	-0.00806422	0.0207967	-0.0215111	0.0234856	0.000484152		rest	27	0.00864023	-0.0381283	-0.0057379	-0.0471862	0.00543811	0.00702187	-0.00226335	-0.0262281	0.0243671	-0.00823072		rest	27	0.00397378	0.000976065	-0.00884438	-0.00864869	-0.0338643	-0.0395226	0.0520186	-0.0134512	0.0285776	-0.00208723		rest	27	0.0150651	0.0258449	-0.0019343	-0.0128539	-0.0225948	-0.0618478	0.0660152	-0.0315021	0.00874838
rest	28	0.0109992	-0.000550085	-0.00600349	0.0778454	-0.0637297	-0.00420853	-0.00552847	-0.0216002	0.0199401	0.000796035		rest	28	0.00800417	-0.0401994	-0.004911	-0.0114434	0.0322348	0.0196082	0.00244725	-0.0282265	0.0337835	0.0012553		rest	28	0.00552878	-0.00346194	-0.00454064	-0.016517	-0.0231038	-0.0384352	0.0578916	-0.015754	0.0232461	-0.00168289		rest	28	0.0151107	0.0391463	0.00159556	-0.00299702	-0.0220893	-0.0627971	0.0684692	-0.0268554	0.0126403
rest	29	0.00970563	-0.0207033	-0.00682275	0.0952562	-0.0465352	-0.0275016	-0.00821273	-0.0198515	0.0324346	0.000863277		rest	29	0.00441825	-0.0109064	-0.00535725	0.0222207	0.0328886	-0.015393	-0.0212561	-0.0282621	0.0207878	-9.54945e-05		rest	29	0.00357051	-0.00211553	-0.00489224	-0.0165243	-0.0161136	-0.0361441	0.0485124	-0.0176253	0.0161572	-0.00279722		rest	29	0.0117061	0.0381825	-0.00307001	0.0129806	-0.0179929	-0.0581226	0.0631155	-0.0241689	0.0179255
rest	30	0.00422165	-0.0140334	-0.00631606	0.103988	-0.0468185	-0.0594202	-0.0231662	-0.012096	0.0364086	-0.00191472		rest	30	-0.000199606	0.0186819	-0.00731375	0.0566133	0.0181822	-0.0467606	-0.0121154	-0.028877	0.0270641	0.00280835		rest	30	0.00222526	-0.010877	-0.00581688	-0.0359638	-0.0148151	-0.0475094	0.0216194	-0.0222697	0.0308319	-0.00917503		rest	30	0.00911905	0.045389	-0.00225424	0.0280389	-0.0144811	-0.0626138	0.0302709	-0.024833	0.0128431
rest	31	-0.00223138	-0.0183711	-0.00699016	0.0856035	-0.0208417	-0.0604092	-0.0314681	-0.0126263	0.0392328	-0.00312239		rest	31	-0.00656594	0.0199282	-0.0135409	0.043302	0.0204778	-0.0653474	-0.0522058	-0.0247293	0.0280975	-0.00562043		rest	31	-0.000612118	-0.00441582	-0.00945257	-0.0526019	-0.0105158	-0.0625081	-0.0063568	-0.0241476	0.0249437	-0.0161852		rest	31	0.00475747	0.0445396	-0.00120996	0.0339206	-0.0134124	-0.0703478	-0.000296212	-0.019689	0.00514259
rest	32	-0.0104738	-0.0335902	-0.0109144	0.0929494	0.0127063	-0.0668447	-0.0369801	-0.0166824	0.0434846	-0.00292726		rest	32	-0.0118431	0.0240569	-0.0167776	0.0913722	-0.0138965	-0.0778936	-0.0738735	-0.0236348	0.0399013	-0.0069543		rest	32	-0.00792519	-0.00861875	-0.0129743	-0.0496342	-0.00816577	-0.0674769	-0.0254456	-0.036337	0.0246506	-0.0213252		rest	32	0.000275508	0.0287476	-0.010699	0.0423174	-0.00703636	-0.0764953	-0.0153078	-0.0292016	0.00838901
rest	33	-0.0172631	-0.0645793	-0.0138074	0.0537767	0.0075153	-0.0511364	-0.029677	-0.0208254	0.037933	-0.010896		rest	33	-0.0151293	0.0297816	-0.0197312	0.100289	-0.0577531	-0.107122	-0.0980373	-0.0243164	0.0453656	-0.0162948		rest	33	-0.0133945	-0.0205619	-0.0225249	-0.0527374	-0.0197564	-0.0477109	-0.0339964	-0.0442239	0.0288617	-0.0251161		rest	33	-0.00359061	0.0135966	-0.0142399	0.0390885	-0.0102834	-0.0803251	-0.000652284	-0.0377457	0.0052012
rest	34	-0.0209603	-0.0427753	-0.0193156	0.0132286	-0.0196848	-0.0309749	-0.0334157	-0.0207373	0.0295062	-0.0161255		rest	34	-0.0192721	0.0346493	-0.0228692	0.116582	-0.0639833	-0.121386	-0.111609	-0.0266207	0.0545876	-0.017769		rest	34	-0.0133266	-0.015377	-0.0295552	-0.0337577	-0.0258596	-0.0500396	-0.0325198	-0.0485434	0.0317665	-0.0241347		rest	34	-0.000481937	0.00392732	-0.0165171	0.0359361	-0.00710001	-0.0816392	-0.0016002	-0.0451087	-0.00339362
rest	35	-0.0216545	-0.0337386	-0.021802	0.0144829	-0.00571319	-0.000686784	-0.0423933	-0.0251161	0.0172388	-0.0132648		rest	35	-0.0170524	0.0206625	-0.025179	0.105612	-0.0827476	-0.0903586	-0.120442	-0.0284238	0.0527493	-0.0205755		rest	35	-0.0139615	-0.0170901	-0.0320877	-0.0296211	-0.0224693	-0.0558917	-0.0361404	-0.0622875	0.00645291	-0.0292329		rest	35	-0.00150883	-0.0220417	-0.0232674	0.0423738	-0.00387471	-0.0663349	-0.00217088	-0.0439107	-0.00809399
rest	36	-0.0188945	-0.0493755	-0.0208422	-0.00481216	-0.000460942	0.0100734	-0.04165	-0.0313702	0.0116362	-0.0161884		rest	36	-0.0131635	0.0119434	-0.0256654	0.11122	-0.140759	-0.0638032	-0.0977629	-0.0308418	0.0249265	-0.0248784		rest	36	-0.0135098	-0.023271	-0.0357447	-0.0225162	-0.0271152	-0.0340497	-0.0415392	-0.0633181	0.00549396	-0.0283967		rest	36	-0.00272034	-0.0314466	-0.0250495	0.0533006	-0.00298181	-0.0574018	-0.0164506	-0.0429397	-0.00603771
rest	37	-0.0148672	-0.0336057	-0.0186239	-0.00842669	-0.0283407	0.0234559	-0.0231121	-0.0347291	0.000703319	-0.0152829		rest	37	-0.0103405	-0.00106879	-0.0248828	0.0575105	-0.154736	-0.0370964	-0.0823999	-0.037126	0.0232437	-0.0296551		rest	37	-0.00793655	-0.0257466	-0.03332	-0.0320274	-0.0203568	-0.0205334	-0.00690736	-0.0611135	-0.000753167	-0.0231883		rest	37	-0.00527338	-0.0278138	-0.0160936	0.0508037	-0.00426849	-0.0476715	0.00259671	-0.0340725	-0.0175046
rest	38	-0.0142442	-0.0136548	-0.0154259	0.00401085	-0.0384012	0.0143361	-0.00994004	-0.0352565	-8.66653e-05	-0.0120736		rest	38	-0.00437969	-0.00194135	-0.0194199	0.0489868	-0.14721	-0.0345735	-0.0755616	-0.0428276	0.0122881	-0.0294043		rest	38	-0.00324891	-0.0106859	-0.0260533	-0.0395161	-0.0150749	-0.0389768	0.0118055	-0.0486498	-0.02093	-0.0212589		rest	38	-0.00560139	-0.0226362	-0.0158516	0.0425206	0.00364806	-0.0320588	-0.0118477	-0.0352388	-0.0237789
rest	39	-0.0135438	-0.0254927	-0.00831114	0.0414517	-0.0100301	0.0158074	-0.00845557	-0.0407791	0.00524624	-0.00490078		rest	39	-0.000595084	-0.0225535	-0.0126414	0.0211116	-0.123596	0.0019997	-0.0711692	-0.0413347	-0.00515788	-0.0282152		rest	39	0.00296779	-0.0317377	-0.0160382	-0.0540426	-0.0105279	-0.024137	0.0114996	-0.0377123	-0.0137048	-0.0192704		rest	39	-0.00597809	-0.0206	-0.00892422	0.039662	0.00278757	-0.0249149	-0.0437751	-0.0334041	-0.0205589
rest	40	-0.0112798	-0.0147185	-0.00427948	0.0466717	0.00711709	0.00233275	-0.00691807	-0.0426548	0.00601708	-0.00196801		rest	40	-0.00195861	-0.010353	-0.00586302	0.015057	-0.120311	-0.0159025	-0.0564275	-0.0352007	-0.0238886	-0.0283165		rest	40	0.0031288	-0.0244524	-0.0108516	-0.0368794	-0.00458655	0.00168581	0.0154917	-0.0307407	-0.00537517	-0.0102866		rest	40	-0.00329214	-0.0104181	-0.000126164	0.0244718	0.000514506	-0.0239524	-0.0526808	-0.0359849	-0.0213574
rest	41	-0.0131275	-0.00489052	-0.000546104	0.0603192	0.00394916	-0.00447568	0.00443976	-0.0340575	0.0114825	0.00256592		rest	41	-0.00248193	-0.0189313	-0.00209488	-0.0298858	-0.0866986	-0.0128729	-0.0234392	-0.0230646	0.000300406	-0.0221299		rest	41	0.000544301	-0.0172713	-0.00014326	-0.0200359	0.00296108	-0.0111909	0.018148	-0.027191	-9.75434e-05	-0.00603074		rest	41	0.00134712	0.00396695	0.00428642	-0.00136712	0.000247088	-0.0192947	0.00128237	-0.0299184	-0.00865993
rest	42	-0.0129076	-0.00251119	0.00414074	0.0382521	0.0156298	-0.00233999	0.0134056	-0.0253091	0.0189576	0.00525756		rest	42	-0.00569226	-0.00338278	0.00120549	0.00419227	-0.0510267	-0.0165314	0.00582008	-0.0107945	0.00492602	-0.00792042		rest	42	-0.000563272	-0.0155835	0.0053726	-0.0142877	-0.00304089	-0.0116302	0.0304236	-0.0265248	0.00734527	-0.00316543		rest	42	0.00596849	0.00241327	0.00316635	-0.0154561	-0.00162078	-0.0111887	0.00292162	-0.027772	0.00392582
rest	43	-0.00934574	0.000263365	0.00703557	0.0174234	0.0311105	-0.0170461	0.00152932	-0.0168387	0.00914789	0.00258661		rest	43	-0.00794015	-0.00282357	0.00125959	-0.00533971	-0.030989	0.0101879	0.0175852	-0.00358739	0.0053835	-0.00180708		rest	43	-0.00414226	-0.00665987	0.00667202	0.0227	-0.00298292	-0.00254613	0.0300084	-0.028901	0.0281038	0.00469467		rest	43	0.00486457	-0.000774876	0.00907674	-0.0208484	-0.00501406	-0.00860392	0.00871301	-0.0229639	0.00882511
rest	44	-0.00611121	-0.0207098	0.00774872	-0.0154785	-0.011682	-0.00888971	-0.000561426	-0.00399612	0.00582166	-0.00598426		rest	44	-0.00694404	-0.00533637	0.00304939	0.00610943	-0.0354367	0.00507629	0.0292474	-0.00429365	0.014998	0.000718859		rest	44	-0.00811705	0.00626258	0.00459326	0.015413	0.000400762	0.0135679	0.0162713	-0.0301435	0.00619722	0.00271615		rest	44	0.00165321	-0.0104161	0.00972093	-0.0137915	-0.00378994	-0.00467332	0.0178755	-0.0178961	0.0123023
rest	45	-0.00111177	-0.023594	0.00755402	-0.0310923	-0.0127043	-0.00798699	0.0173247	0.00977759	0.00956861	-0.00358495		rest	45	-0.00362507	-0.0239992	0.00322794	-0.0385473	0.0224973	0.0368351	0.0114318	-0.000135215	0.0164564	0.00268241		rest	45	-0.00712565	-0.00739468	0.00405196	-0.0104617	0.00061965	-0.0140349	0.000214075	-0.011357	0.0154933	-0.00333276		rest	45	-0.000829076	-0.0138716	0.00996212	-0.0146977	0.000113603	-0.00185408	0.0313294	-0.00209853	0.0175909
rest	46	0.00630614	-0.011073	0.00601259	-0.0451001	-0.0267838	-0.0017809	-0.000942629	0.0154227	0.006501	-0.00571534		rest	46	-0.000673335	0.000196818	0.00360726	0.00550924	0.0194522	0.0430961	-0.00760847	0.00225532	0.00320955	0.00767163		rest	46	-0.00250875	-0.0111232	0.0010385	-0.0400857	0.00578096	-0.00484595	0.0127992	0.00242875	0.0164683	-0.00222755		rest	46	-0.0022933	-0.0243431	0.00885727	-0.00325745	0.00469859	0.00650317	0.00394824	0.00538616	0.00297484
rest	47	0.0119076	-0.00914498	0.00455287	-0.0474273	-0.0190462	0.00818801	-0.0177815	0.0170737	-0.00374357	-0.00615794		rest	47	0.0039847	-0.00334962	0.00462339	0.0260611	0.0253721	0.0202013	-0.0231131	0.000955844	-0.00265412	0.00578685		rest	47	-0.00135083	-0.00446915	-0.000456891	-0.0214607	0.0124282	0.00174902	-0.0293819	0.0146178	0.00993124	-0.00204369		rest	47	-0.00387324	-0.0147205	0.00383405	0.0112098	0.00948336	0.00612528	-0.00297005	0.0117063	-0.00227862
rest	48	0.0143181	-0.00765239	0.0026231	-0.037018	-0.0117312	0.0236701	-0.0150328	0.0206207	-0.00500509	-0.00168972		rest	48	0.00626143	-0.0162677	0.00480679	0.0224881	0.0441469	0.00420186	-0.0258849	0.0061341	0.00257099	0.00538418		rest	48	0.00162342	-0.00992471	-0.00188992	-0.029947	0.0216332	-0.000270914	-0.068169	0.0204571	-0.00177527	-0.00758479		rest	48	-0.00193204	-0.00944795	-0.000203914	0.0211789	0.0116376	0.0124526	-0.0136202	0.0217689	-0.00174053
rest	49	0.0190781	0.0187776	0.00136871	-0.0317887	0.0176996	0.00384452	-0.0150749	0.0204967	-0.0107782	0.00262482		rest	49	0.00949519	-0.00796406	0.00187078	0.0213294	0.0418192	-0.00318211	-0.0206505	0.0162094	7.14395e-05	0.00655542		rest	49	0.0054686	-0.00440444	-0.00394575	-0.0324971	0.0231036	-0.0293811	-0.0858222	0.0262107	0.0104379	-0.0100922		rest	49	0.00334962	0.00102533	-0.000777033	0.00686105	0.0155543	0.0174652	0.00130742	0.0314344	-0.00826886
rest	50	0.0186614	0.0247154	0.00128573	-0.0450323	0.0129019	-0.004623	-0.0292299	0.018976	-0.0207425	-0.00256527		rest	50	0.0106173	0.00955454	0.00014015	0.0581862	0.025148	-0.0178253	-0.0146856	0.0152428	0.00485408	0.0101369		rest	50	0.0102482	0.00999884	-0.00689733	-0.0274798	0.0337522	-0.00948073	-0.0734198	0.0267541	0.0168141	-0.00219002		rest	50	0.00571529	0.00663402	0.000455842	0.0128094	0.0158159	0.0189833	0.00105769	0.025674	-0.0140913
[truncated: 13 more columns]

## Sheet: Chewing 5 ROI
		Post parietal cortex													Post parietal cortex/Visual association cortex													Visual association cortex/prestriate cortex													Prestiate cortex/Striate cortex
task	time (s)	subject A	subject B	subject C	subject D	subject E	subject F	subject G	Subject H	subject I	mean (mMmm)		task	time (s)	A	B	C	D	E	F	G	H	I	mean (mMmm)		task	time (s)	A	B	C	D	E	F	G	H	I	mean (mMmm)		task	time (s)	A	B	C	D	E	F	G	H	I
chewing	0	-0.0105624	-0.0487249	-0.0157052	-0.0128992	0.017385	0.0217237	0.00353391	0.00918599	-0.00296025	-0.00433593		chewing	0	-0.00338316	-0.0356713	-0.0197166	-0.0243555	0.0499304	0.0525984	0.0398871	0.0094268	-0.0251887	0.00483638		chewing	0	0.00147941	-0.0645424	-0.0356687	0.0143201	-0.00237066	0.00291605	-0.00471988	-0.009139	-0.00391398	-0.0112932		chewing	0	-0.0197248	-0.0439935	-0.021997	0.0251317	-0.0126567	0.0227613	-0.0042225	0.00824436	0.00581515
chewing	1	-0.0085341	-0.0509631	-0.0147934	-0.0407068	0.0421097	0.0272591	-0.00239399	0.0063335	0.00293327	-0.0043062		chewing	1	0.00209769	-0.0329343	-0.0186742	-0.0193997	0.0210157	0.0777158	0.00889314	0.00462394	-0.00578083	0.00417303		chewing	1	0.00391743	-0.0517996	-0.0288398	-0.00595464	-0.000212046	-0.00801153	0.0117441	-0.00244249	0.00256966	-0.008781		chewing	1	-0.0134825	-0.0366458	-0.0201165	0.0331981	-0.00874832	0.024359	-0.00189447	0.00188513	0.0252889
chewing	2	-0.00505129	-0.0424416	-0.0124335	-0.0338839	0.0619649	0.0100069	-0.00651035	0.00332501	0.00160055	-0.00260257		chewing	2	0.00289771	-0.0296134	-0.0156097	0.00280409	-0.0130013	0.0788061	-0.00897781	0.0103743	-0.00996473	0.00196836		chewing	2	0.00402659	-0.0441139	-0.0230802	-0.0045421	0.00537435	-0.00419642	0.034296	0.000959549	0.0050475	-0.00291429		chewing	2	-0.00945091	-0.0413205	-0.0208628	0.0258549	-0.0048224	0.022033	0.0101482	0.00516946	0.0194261
chewing	3	0.00182839	-0.0252327	-0.00877946	-0.0438428	0.068221	-0.00349027	0.00306383	0.00323252	0.0060326	0.000114776		chewing	3	0.000799994	-0.0151897	-0.0097213	0.0391544	-0.0299242	0.0594006	-0.0384629	0.014527	0.017192	0.00419732		chewing	3	0.00272538	-0.0322681	-0.0149216	-0.00873139	0.0125343	-0.00793681	0.0270496	0.00366626	0.0172626	-6.88605e-05		chewing	3	-0.00444762	-0.0331942	-0.014941	0.00787003	-0.00630367	0.0182797	0.014341	0.00906821	0.030952
chewing	4	-0.000753953	-0.0167248	-0.00489089	-0.0337897	0.059713	-0.0107559	-0.00664071	0.00605686	0.0119773	0.000465695		chewing	4	-0.002794	-0.0174965	-0.00752813	0.00311373	-0.0304229	0.0273907	-0.0729187	0.0175541	0.0312958	-0.00575622		chewing	4	0.000842232	-0.0263256	-0.0104749	-0.000365047	0.00794792	-0.0264979	0.0207763	7.62546e-05	0.0244016	-0.0010688		chewing	4	-0.00204324	-0.0314388	-0.014742	0.00802034	-0.00758325	-0.00379268	0.0262138	0.00912613	0.0418042
chewing	5	-0.00232413	-0.0188521	-0.00300043	-0.0394972	0.0330066	-0.0286883	-0.0129755	0.00795982	0.0171969	-0.0052416		chewing	5	-0.0022616	-0.0165489	-0.00675264	0.015317	-0.061486	-0.0428895	-0.0636738	0.00925321	0.0184978	-0.0167272		chewing	5	-0.00187796	-0.0130165	-0.00857596	0.00418571	0.00130421	-0.0357229	0.0291534	0.00695009	0.0249188	0.000813221		chewing	5	-0.00135648	-0.0241315	-0.0169134	0.0159728	-0.0157936	-0.019319	0.0235596	0.00448643	0.0352888
chewing	6	-0.00636708	-0.0075556	-0.00191615	-0.00885378	-0.00968981	-0.0474933	-0.0164338	0.00562542	0.0153836	-0.00858895		chewing	6	-0.0113902	-0.0205427	-0.00683589	0.017461	-0.0454579	-0.0905608	-0.0496655	0.0106555	0.0211123	-0.0194693		chewing	6	-0.00446316	-0.0100713	-0.00733311	0.0268405	-0.00641345	-0.0365423	0.0170713	0.0092818	0.0245793	0.00143885		chewing	6	-0.00390066	-0.0231145	-0.0156114	0.0166613	-0.0229486	-0.0217323	0.019527	0.00429597	0.0236344
chewing	7	-0.0103301	-0.00549696	-0.0040475	-0.0161871	-0.0345166	-0.0501994	-0.0150463	0.00629222	0.0193524	-0.0122421		chewing	7	-0.0179734	-0.0233842	-0.00831329	-0.00760873	-0.0155469	-0.115508	-0.0365749	0.00826114	0.0250355	-0.0212903		chewing	7	-0.00634439	-0.00585787	-0.00671206	0.0195782	-0.0142378	-0.0430162	-0.0074279	0.0209543	0.0163579	-0.00296732		chewing	7	-0.00550062	-0.00861416	-0.011538	0.0189701	-0.0291027	-0.0397408	-0.011862	0.00167605	0.0254508
chewing	8	-0.0134874	-0.0120495	-0.00627539	-0.00143635	-0.0475337	-0.0473187	-0.0255992	0.00332944	0.0162816	-0.0148988		chewing	8	-0.0206947	-0.0139132	-0.00759579	-0.0272789	0.00457192	-0.09981	-0.0235244	0.00525715	0.012648	-0.0189266		chewing	8	-0.00573244	-0.00699766	-0.00717292	0.00987158	-0.0155228	-0.0595218	-0.0120929	0.0131258	0.01017	-0.00820812		chewing	8	-0.00591909	-0.00196871	-0.00744645	0.0283242	-0.0247235	-0.0476601	-0.00969532	-0.00655153	0.0152333
chewing	9	-0.00868053	-0.00850567	-0.00943796	0.0191818	-0.0415332	-0.0438101	-0.0273303	-0.00474509	0.00758073	-0.0130311		chewing	9	-0.0170532	-0.0112045	-0.00441206	-0.0156111	0.00105424	-0.0930291	-0.00409005	-0.000965207	-0.00836107	-0.0170747		chewing	9	-0.00415033	-0.00464701	-0.00423508	-0.0195718	-0.00910332	-0.0716452	-0.0243105	0.00643335	0.000510864	-0.0145243		chewing	9	-0.00417637	0.00420916	-0.000217718	0.0173557	-0.0151906	-0.0248446	-0.0243828	-0.00842254	-0.00404816
chewing	10	-0.00383569	0.000488676	-0.00854468	0.0352574	-0.0221444	-0.0317712	-0.0304421	-0.00848151	-0.00767618	-0.00857218		chewing	10	-0.0126121	-0.0202334	-0.00201654	-0.0387503	0.0177195	-0.0526614	-0.00445447	0.00382612	-0.00910862	-0.0131435		chewing	10	-0.00063723	0.00525197	0.00133587	-0.042963	0.00211271	-0.0494663	-0.0525746	0.00332309	-0.00441392	-0.0153368		chewing	10	0.000376642	0.0119511	0.00478752	-0.0030575	0.00508999	-0.00960047	-0.0537741	-0.00929459	-0.0186433
chewing	11	0.00790759	0.0125281	-0.00629276	0.0389157	-0.0104625	-0.00641874	-0.0223834	-0.00672834	-0.00452206	0.000282615		chewing	11	-0.00691977	-0.00758871	0.00294554	-0.0420204	0.0423746	-0.0662539	-0.0111205	0.00363178	-0.0166132	-0.011285		chewing	11	0.00444198	0.0235016	0.00384086	-0.0547167	0.011488	-0.0419768	-0.0431358	-0.00308782	-0.0146072	-0.0126947		chewing	11	0.0061641	0.0247142	0.00961332	-0.0254246	0.0190669	-0.0145419	-0.0556035	-0.00943181	-0.0206342
chewing	12	0.0122253	0.0213728	-0.00203264	0.0457683	-0.0388427	0.0238971	-0.0201889	-0.00630164	-0.0148374	0.00234002		chewing	12	-0.00214998	0.0158698	0.00829956	-0.0501955	0.0495476	-0.0329188	-0.00808461	-0.00405042	-0.00698211	-0.00340716		chewing	12	0.00775937	0.0326023	0.008946	-0.039681	0.0198215	-0.0267837	-0.0398014	-0.0152588	-0.0166328	-0.00766985		chewing	12	0.0114367	0.0344133	0.0164116	-0.0435881	0.0316392	0.0060172	-0.0329496	-0.00640977	-0.0212878
chewing	13	0.0137224	0.0293771	0.00477003	0.0417481	-0.0274281	0.0422634	0.00448046	-0.00298621	-0.0233801	0.00917411		chewing	13	0.00694923	0.0256305	0.0118855	-0.0605534	0.0226012	-0.0108903	0.00774001	-0.0161458	-0.00736002	-0.00223812		chewing	13	0.00613983	0.0432043	0.0170519	-0.0313096	0.0152426	0.0269462	-0.0283906	-0.00758431	-0.0187914	0.00250099		chewing	13	0.014256	0.0391238	0.0215068	-0.0594176	0.0370825	0.0314649	-0.0159855	0.00397475	-0.0224197
chewing	14	0.0175449	0.0383826	0.0111246	0.0294045	-0.0203319	0.0584259	0.0366817	-0.00119355	-0.0188311	0.0168009		chewing	14	0.0137885	0.0371221	0.0179144	-0.0668389	0.0247158	0.0264099	0.0243352	-0.0183	0.00695171	0.00734429		chewing	14	0.00384225	0.0570817	0.0214867	-0.0216445	0.0149546	0.0731861	-0.0237821	0.00251305	-0.000816291	0.0140913		chewing	14	0.0154817	0.0479388	0.0268744	-0.0524416	0.040038	0.0212367	-0.00491159	0.00610405	-0.0180334
chewing	15	0.0176473	0.0431745	0.0160544	0.0269598	-0.0325004	0.0607718	0.0592549	-0.000774875	-0.0139121	0.0196306		chewing	15	0.0123354	0.0582216	0.0228376	-0.0491927	0.0300502	0.0443744	0.0410579	-0.0258396	0.0182459	0.016899		chewing	15	-0.000318196	0.0577246	0.0285305	-0.00577866	0.0029251	0.0936695	0.00439219	0.000644298	-0.00734114	0.0193831		chewing	15	0.0148005	0.0469797	0.0369344	-0.0361569	0.0309022	0.00966827	0.0297069	0.0089622	-0.019598
chewing	16	0.0105137	0.0534122	0.0224421	0.0298143	-0.0385046	0.0477439	0.0664994	-0.00126219	-0.0161261	0.0193925		chewing	16	0.019817	0.0631875	0.025844	-0.046898	0.00420889	0.0851174	0.0652023	-0.021454	0.0188385	0.0237626		chewing	16	-0.00506301	0.0457941	0.034093	-0.000433105	0.000362248	0.104229	-0.00521782	-0.00589591	-0.0110413	0.0174252		chewing	16	0.0114169	0.0463765	0.037156	-0.0231774	0.0233337	0.0147314	0.047483	0.00946537	-0.0257293
chewing	17	0.00892786	0.0590829	0.0282272	0.012692	-0.00420596	0.0295064	0.0652199	-0.00243359	-0.00480802	0.0213565		chewing	17	0.0220121	0.0692892	0.0285654	0.00581372	-0.0257353	0.0866569	0.0684609	-0.0144863	0.00420421	0.0271979		chewing	17	-0.00741427	0.0449469	0.0382944	-0.00912856	-0.00828345	0.0984869	-0.0129089	-0.00994991	-0.00504482	0.0143331		chewing	17	0.00632501	0.0425328	0.0378504	-0.00241906	0.0122432	0.0098498	0.0546311	-0.000482271	-0.0269135
chewing	18	0.00964419	0.0623606	0.0289178	0.0166208	-0.0199555	-0.000520873	0.0488241	-0.00207522	-0.00157095	0.015805		chewing	18	0.0218696	0.0702395	0.030285	0.0285821	-0.0103708	0.0534497	0.0583588	-0.00610532	-0.00335917	0.0269944		chewing	18	-0.00523568	0.0489999	0.0413227	-0.0335694	-0.00540508	0.0697259	-0.0130356	-0.0175	0.00660484	0.010212		chewing	18	0.00513425	0.043926	0.0431909	0.026662	-0.00245965	0.00622992	0.0528487	-0.00665927	-0.0236828
chewing	19	0.00384247	0.0553016	0.0298256	0.00799647	-0.00971943	-0.020595	0.039963	0.00146526	0.00276152	0.0123157		chewing	19	0.0171691	0.0647084	0.0299675	0.0772896	-0.0048575	0.00326239	0.0668542	0.00483006	-0.0011676	0.0286729		chewing	19	0.00199122	0.0449575	0.0454054	-0.0275596	-0.00526723	0.0720485	0.0231402	-0.00805489	0.0139361	0.0178441		chewing	19	0.0095201	0.0439637	0.0394087	0.0422074	-0.0105133	0.0238691	0.0670578	-0.00061766	-0.0061119
chewing	20	0.00585669	0.0564861	0.0309334	0.00469034	0.020837	0.0250158	0.0232027	0.0102802	0.0307386	0.0231156		chewing	20	0.0159427	0.0694093	0.0298961	0.0579698	0.0040666	-0.00763985	0.0838736	0.0246736	0.00938491	0.031953		chewing	20	0.0139291	0.0459455	0.0464681	-0.0389398	0.00141688	0.0499639	0.0536888	0.0054319	0.0509907	0.0254328		chewing	20	0.0188798	0.0525252	0.0349343	0.0655467	-0.00746324	0.0365828	0.0755136	0.00823711	0.030719
chewing	21	0.0125479	0.0492516	0.0316309	0.00670022	0.0129875	0.0264636	0.0351313	0.0257296	0.0577258	0.0286854		chewing	21	0.0130455	0.0781099	0.0344499	0.0382927	0.0102737	-0.0084862	0.0923895	0.0304749	0.0182459	0.0340884		chewing	21	0.023398	0.0499172	0.0495073	-0.0545526	0.00291266	0.0265311	0.0535478	0.0213177	0.0942331	0.0296458		chewing	21	0.0317231	0.0606092	0.0381829	0.0907611	-0.00561673	0.0581414	0.0745784	0.0225986	0.0586408
chewing	22	0.0186507	0.0494979	0.0358542	0.0155139	0.0351215	0.0184967	0.038122	0.0408514	0.0850069	0.0374572		chewing	22	0.0192258	0.0643577	0.0444	-0.0321574	0.0479723	-0.0271025	0.0982811	0.0426509	0.0547207	0.0347054		chewing	22	0.0338031	0.0552222	0.0576172	-0.0697446	0.0097494	0.0287999	0.11302	0.0245336	0.130713	0.0426348		chewing	22	0.0470589	0.0686659	0.0387968	0.110863	0.00294452	0.0786092	0.0819477	0.0409814	0.0950143
chewing	23	0.0220094	0.0467661	0.044117	0.000541211	0.025371	0.0139184	0.0608433	0.0553363	0.11507	0.0426636		chewing	23	0.0202746	0.0619292	0.056049	-0.0427177	0.0592034	0.0162341	0.0681766	0.0538807	0.100995	0.0437806		chewing	23	0.0420049	0.0558038	0.0670792	-0.022984	0.0163345	0.0344925	0.150125	0.0327945	0.166759	0.0602677		chewing	23	0.0583297	0.0805371	0.0407096	0.141002	0.0209038	0.0972064	0.0890229	0.0491199	0.129429
chewing	24	0.0240565	0.0562014	0.0540686	0.00925883	0.00234545	0.035697	0.0652191	0.0634783	0.155719	0.0517827		chewing	24	0.0205704	0.0662274	0.0702044	-0.0576888	0.0334237	0.0658242	0.0799452	0.0611157	0.132497	0.0524577		chewing	24	0.0415207	0.0579316	0.0767775	0.00681261	0.0255729	0.00746508	0.147084	0.0246604	0.196181	0.0648896		chewing	24	0.0643298	0.0779087	0.0478421	0.162968	0.0261517	0.107195	0.0728504	0.0504062	0.163147
chewing	25	0.0144798	0.0618	0.0671837	0.0394552	0.0101412	0.0369643	0.0656547	0.0694963	0.170892	0.059563		chewing	25	0.0190861	0.0411754	0.0845149	-0.0316785	0.0351296	0.0655999	0.0719463	0.0588311	0.179325	0.0582144		chewing	25	0.0317994	0.0531696	0.0879599	0.0282375	0.0418541	0.0237841	0.151955	0.0261578	0.218168	0.0736762		chewing	25	0.0618564	0.0644091	0.0524519	0.154458	0.0271843	0.0950639	0.0730342	0.0622769	0.203537
chewing	26	0.00358991	0.0618222	0.0766675	0.0366027	0.0108398	0.0333886	0.0368947	0.0697667	0.1715	0.0556747		chewing	26	0.0124116	0.0183477	0.092648	-0.0291688	0.0214783	0.0571771	0.0704049	0.0617054	0.19456	0.0555071		chewing	26	0.0182951	0.0512493	0.0983943	0.0499747	0.0447446	0.0433825	0.170543	0.0329152	0.235845	0.0828159		chewing	26	0.0540813	0.053337	0.0546959	0.143915	0.0291346	0.0756036	0.0953718	0.0704968	0.234654
chewing	27	0.0130842	0.055591	0.0832254	0.0233114	0.0393804	0.0303038	0.0585071	0.0670832	0.163824	0.0593678		chewing	27	0.00355993	0.00766363	0.0939162	-0.0287346	0.00824456	0.0489853	0.0783035	0.0554568	0.208606	0.052889		chewing	27	0.00252773	0.0410901	0.099974	0.0556252	0.0450684	0.0124393	0.138004	0.0357177	0.237379	0.0742029		chewing	27	0.0442731	0.0451418	0.0620186	0.139926	0.024052	0.0583251	0.113112	0.0719813	0.242164
chewing	28	0.0225329	0.0450517	0.0844141	0.0588237	0.0315276	0.0141401	0.0440498	0.0627862	0.148665	0.0568879		chewing	28	-0.00531986	-0.0188792	0.0909701	-0.0256898	-0.013181	0.00393815	0.100723	0.0571406	0.178475	0.0409086		chewing	28	-0.010886	0.0340893	0.0952884	0.0341348	0.0383593	-0.00830315	0.0908047	0.0393959	0.220144	0.0592253		chewing	28	0.0369139	0.0277452	0.0528944	0.122913	0.00285712	0.040848	0.123139	0.0795483	0.229789
chewing	29	0.027233	0.0317521	0.078511	0.0608768	0.0211279	0.00879727	0.0137761	0.06011	0.118132	0.0467018		chewing	29	-0.0119285	-0.0324178	0.0821056	-0.0281943	-0.0269174	-0.0372326	0.0826064	0.0570449	0.159982	0.0272276		chewing	29	-0.0201783	0.0191233	0.086417	0.0102164	0.027765	-0.0244907	0.0792435	0.0485156	0.200486	0.0474553		chewing	29	0.0285566	0.0274893	0.0416698	0.120727	-0.00752928	0.0187362	0.143108	0.0750056	0.228075
chewing	30	0.0266444	0.0259742	0.0654823	0.0485052	0.0151455	0.0243525	-0.00409513	0.0535956	0.0804564	0.0373401		chewing	30	-0.0165957	-0.00951114	0.0681251	-0.023429	-0.0284675	-0.0442012	0.0728623	0.0585429	0.129914	0.0230267		chewing	30	-0.025863	0.0121722	0.0667966	0.0105545	0.0102644	-0.0523031	0.0387312	0.0532158	0.158173	0.0301935		chewing	30	0.0193114	0.0285723	0.0281087	0.146436	-0.0177213	0.0181543	0.125043	0.053375	0.20563
chewing	31	-0.0263416	0.0166139	0.0525787	-0.0738967	-0.0122782	-0.0274542	-0.0206597	0.0453155	0.0500194	0.000433009		chewing	31	-0.0266962	-0.00429656	0.0543286	-0.00439119	-0.0203607	-0.0786828	0.0201343	0.0468873	0.101661	0.00984266		chewing	31	-0.0283529	-0.000353044	0.0478157	-0.00274714	-9.72918e-05	-0.0705718	0.037715	0.0418027	0.118341	0.0159502		chewing	31	0.0106266	0.0178615	0.0115373	0.165808	-0.0237728	-0.00265606	0.104349	0.0333288	0.175053
chewing	32	-0.0203962	0.0237699	0.0345003	-0.0960613	-0.0103654	-0.0445912	-0.0728028	0.0427581	0.0168875	-0.0140335		chewing	32	-0.0356834	0.00879291	0.0386054	0.00709031	-0.0570369	-0.0895029	-0.00664481	0.0418149	0.0465258	-0.00511541		chewing	32	-0.0302427	-0.0159816	0.0295303	0.00343203	-0.0049313	-0.071786	-0.00471192	0.0402009	0.0903165	0.00398067		chewing	32	-0.00101426	0.00887108	-0.00504254	0.175844	-0.0247839	-0.0121304	0.0661083	0.0238731	0.153063
chewing	33	-0.0204885	0.0289234	0.0190077	-0.0577721	0.000195023	-0.0502402	-0.100977	0.0350886	-0.00722028	-0.0170537		chewing	33	-0.0323004	0.0197768	0.0199862	-0.0193567	-0.059204	-0.0859309	-0.0212409	0.0309637	0.00287326	-0.0160481		chewing	33	-0.0329934	-0.0318617	0.0118869	-0.00373851	-0.00921893	-0.091463	-0.0168616	0.0302322	0.0541462	-0.00998575		chewing	33	-0.0158182	-0.00161273	-0.0196104	0.171345	-0.0166718	-0.0197703	0.0197359	0.0146009	0.139835
chewing	34	-0.0224251	0.0316902	0.00772623	-0.0459637	0.0100284	-0.0303793	-0.119916	0.0286247	-0.0348618	-0.0194974		chewing	34	-0.0277862	0.0212837	0.00450479	-0.03798	-0.0214069	-0.0839934	-0.0542861	0.0223413	-0.0565047	-0.0259808		chewing	34	-0.0326781	-0.0396476	-0.00513536	-0.00501823	-0.0145994	-0.0701681	-0.0390596	0.00890864	0.0159737	-0.0201582		chewing	34	-0.0261426	-0.0154384	-0.0303549	0.144293	-0.014157	-0.0122516	-0.0142537	0.0127201	0.0988121
chewing	35	-0.0187394	0.0213948	-0.000807281	-0.0471288	0.00693549	-0.016629	-0.144021	0.0181595	-0.045092	-0.0251031		chewing	35	-0.0207008	-0.000141493	-0.00358016	-0.0635837	-0.0178314	-0.06384	-0.0749356	0.0129199	-0.0911778	-0.0358746		chewing	35	-0.0259836	-0.0535137	-0.0127276	-0.00295884	-0.020846	-0.0651548	-0.0248334	-0.0172652	-0.00254044	-0.0250915		chewing	35	-0.0272311	-0.0219384	-0.0421116	0.0890535	-0.0162821	-0.0135922	-0.017998	0.010459	0.0571639
chewing	36	-0.0119962	0.0130012	-0.00937459	-0.0633502	0.0206248	-0.0114647	-0.145812	0.0141848	-0.0409521	-0.0261265		chewing	36	-0.00586224	-0.00909733	-0.00868514	-0.0848449	-0.0373161	-0.01694	-0.0593448	0.0107189	-0.0922103	-0.0337313		chewing	36	-0.0140759	-0.0578932	-0.0187607	0.00161867	-0.0274717	-0.0799344	-0.0242957	-0.0273968	-0.0199201	-0.0297922		chewing	36	-0.0209887	-0.0228843	-0.0436379	0.0347833	-0.0201376	0.0106492	-0.0454004	0.00167982	0.0275266
chewing	37	-0.00454888	-0.00572181	-0.0124258	-0.094438	0.0150462	-0.00483868	-0.143108	0.00846227	-0.0306379	-0.0302456		chewing	37	0.0119447	-0.0211094	-0.0130201	-0.110584	-0.0276221	-0.0196891	-0.0762024	0.00707017	-0.0790037	-0.0364685		chewing	37	0.00193053	-0.0594794	-0.022907	0.002504	-0.0338421	-0.0702103	-0.0261479	-0.0322114	-0.0310348	-0.0301554		chewing	37	-0.00735726	-0.0255539	-0.0469903	-0.00813918	-0.0255643	0.0121265	-0.0626432	-0.00471169	0.00206261
chewing	38	0.00235614	-0.0144401	-0.0123461	-0.104568	0.0118333	0.00264689	-0.146836	0.00926006	-0.0149767	-0.0296745		chewing	38	0.0164921	-0.0237845	-0.0122293	-0.0786413	-0.0371768	-0.0157483	-0.112107	0.00449223	-0.0386675	-0.0330412		chewing	38	0.0179474	-0.0520202	-0.0216572	0.00588303	-0.0378958	-0.061945	-0.0336748	-0.0267325	-0.0188503	-0.0254384		chewing	38	0.00971462	-0.025658	-0.0404016	-0.0313475	-0.0249114	0.0129244	-0.0619478	-0.00953722	-0.0100733
chewing	39	0.00871095	-0.0218371	-0.0102747	-0.104716	0.0112998	-0.00786617	-0.116178	0.0110966	0.00368182	-0.0251203		chewing	39	0.0194787	-0.0374402	-0.00988481	-0.0749114	-0.0377339	-0.0207731	-0.0998794	0.00573397	-0.00454287	-0.0288837		chewing	39	0.025948	-0.042246	-0.0149672	-0.0204402	-0.0359488	-0.103513	-0.0342605	-0.0166266	-0.00836634	-0.0278245		chewing	39	0.0215009	-0.0207844	-0.037668	-0.0443311	-0.0199108	0.0100781	-0.0716543	-0.0169754	-0.00498891
chewing	40	0.00622225	-0.0273112	-0.00786006	-0.0941037	0.0047694	-0.0119914	-0.0829687	0.010333	0.0109877	-0.0213247		chewing	40	0.0152016	-0.0505102	-0.0120495	-0.0748875	-0.0324734	-0.0563149	-0.110163	-0.00129314	0.00223824	-0.0355835		chewing	40	0.0268403	-0.0447829	-0.00991114	-0.0397233	-0.0272287	-0.105201	-0.0396038	-0.00728772	-0.00283484	-0.0277481		chewing	40	0.0257319	-0.0236092	-0.0302476	-0.0462933	-0.00978063	0.0132813	-0.0934537	-0.0146353	0.00269606
chewing	41	0.00106762	-0.0212704	-0.00484157	-0.0580311	-0.0101741	-0.017905	-0.0529979	0.00149653	0.00703205	-0.0172915		chewing	41	0.0107907	-0.0266031	-0.0121601	-0.0512726	0.00153591	-0.0867416	-0.118675	-0.00442114	0.00723706	-0.0311455		chewing	41	0.0222722	-0.0372025	-0.00563032	-0.0526316	-0.0170742	-0.0732235	-0.0422738	-0.00501563	0.00607517	-0.0227449		chewing	41	0.0237046	-0.0229825	-0.0225201	-0.0292378	-0.00629706	0.00667984	-0.0984558	-0.0151205	0.021478
chewing	42	0.00158723	-0.00600289	-0.00106213	-0.0202769	-0.000949671	-0.0209284	-0.0272965	-0.00534474	0.0157242	-0.00717219		chewing	42	7.9876e-05	-0.0281846	-0.0118517	-0.0127031	0.0441962	-0.0927995	-0.100894	-0.0124583	-0.00591833	-0.0245037		chewing	42	0.0142348	-0.0237385	-0.00166242	-0.0313941	-0.0101949	-0.0753314	-0.019399	-0.00550209	-0.00484534	-0.017537		chewing	42	0.0173235	-0.020349	-0.0195897	-0.0273982	0.00174251	0.0129836	-0.0589849	-0.0226692	0.0284974
chewing	43	0.00329764	0.00231227	-0.0010081	-0.00160706	0.0079212	-0.026363	-0.0063243	-0.0123429	0.0178078	-0.00181183		chewing	43	-0.0040907	-0.0265329	-0.010332	-0.0171115	0.0671557	-0.0909113	-0.0204589	-0.0173468	-0.0171762	-0.0152005		chewing	43	0.00689027	-0.0217091	-0.000109461	-0.0032584	-0.00638852	-0.0639432	-0.00626656	-0.0156456	-0.0104559	-0.0134318		chewing	43	0.0104816	-0.0146831	-0.0162108	-0.00642161	-0.0021444	0.00833528	-0.0410298	-0.0286941	0.0216685
chewing	44	0.00237659	0.00163348	-0.0027536	-0.0099384	-0.0121979	-0.032584	0.00324339	-0.00929292	0.00840148	-0.0056791		chewing	44	-0.00707115	-0.00779781	-0.00901539	0.0134647	0.0600536	-0.0504548	0.0117546	-0.0176896	0.00896061	0.000244964		chewing	44	0.0020334	-0.0200699	-0.00355877	0.0246633	-0.00630307	-0.0263639	-0.0145435	-0.0143001	-0.012894	-0.00792629		chewing	44	0.00323282	-0.0177995	-0.00647573	0.0168004	-0.00573467	-0.00695121	-0.0122255	-0.0229437	0.0174104
chewing	45	-0.000343646	0.00145664	-0.0046751	0.00475681	-0.00263393	-0.0257792	0.00491876	-0.00393217	0.00340308	-0.00253653		chewing	45	-0.0066028	0.0171638	-0.00524276	0.0169773	0.0298079	-0.00409645	0.0291501	-0.00979518	0.0104255	0.00864304		chewing	45	-0.00238275	-0.00673692	-0.00557048	0.0287762	-0.00957167	-0.0286946	-0.0140288	-0.0110236	-0.0173301	-0.00739586		chewing	45	-0.00346699	-0.0113464	0.00290373	0.0334086	-0.00902582	-0.0157331	0.0259096	-0.014827	0.00926723
chewing	46	-0.0040459	-0.00467994	-0.00595931	0.0181173	0.00955206	-0.0158092	-0.00128913	0.00457281	-0.00663408	-0.000686157		chewing	46	-0.0110637	0.00690573	-0.00257784	0.000281774	-0.0165114	0.0458931	0.0603281	0.00490698	0.00677816	0.010549		chewing	46	-0.00847449	-0.00898612	-0.00916674	0.050322	-0.000665268	-0.00682847	0.00768038	-0.00167137	-0.0150819	0.000792003		chewing	46	-0.00998012	-0.00773331	-6.16013e-05	0.0338744	-0.01059	-0.0150768	0.0625126	0.00609167	-0.00413906
chewing	47	-0.00558473	-0.0235993	-0.00758701	0.00726725	0.0114059	0.00362043	0.00546605	0.00984767	-0.00967475	-0.000982055		chewing	47	-0.0044175	0.00585866	0.00169906	0.00209259	-0.0476644	0.0641038	0.0688494	0.0213303	0.00661395	0.0131629		chewing	47	-0.0108224	-0.00471363	-0.011737	0.0180607	0.00506955	0.0353471	0.00947095	0.00244262	0.00651223	0.00551445		chewing	47	-0.0166014	-0.00342929	0.00375708	0.0358806	-0.0102922	-0.0140836	0.0426901	0.0229509	-0.00722437
chewing	48	-0.00999477	-0.0252954	-0.00835456	-0.0128006	0.00411928	0.0193355	0.00920813	0.0141926	-0.0151892	-0.00275321		chewing	48	-0.00443439	0.0112331	0.00213357	-0.000529642	-0.0502438	0.0874365	0.032295	0.0292056	0.0154795	0.0136195		chewing	48	-0.0118799	-0.000842776	-0.014368	-0.0147965	0.0109071	0.0509728	0.0286787	0.0163479	0.0125366	0.00861731		chewing	48	-0.0216645	-0.00310083	0.00571849	0.0233368	-0.00362244	-0.0139381	0.0410897	0.0294225	-0.00193016
chewing	49	-0.0145616	-0.0214123	-0.00891751	0.00686211	0.024605	0.0387261	0.0014367	0.00853226	-0.0128755	0.00248836		chewing	49	-0.00604342	0.0103077	0.00200618	-0.0309823	-0.0771594	0.0760982	0.00564692	0.0314078	-0.0128231	-0.000171264		chewing	49	-0.0138035	0.00104215	-0.0138615	-0.0204796	0.0190163	0.0523109	0.0653787	0.0174571	0.0204963	0.014173		chewing	49	-0.025007	0.00148453	0.00116563	0.004128	-0.0025226	-0.00311604	0.039609	0.0342696	-0.00554774
chewing	50	-0.0159988	-0.0182155	-0.0105009	-0.010991	0.0473773	0.0381844	-0.00281526	0.00471317	-0.00813068	0.00262476		chewing	50	-0.00635986	0.00892177	0.00334106	-0.0357597	-0.0803873	0.0638844	0.0195772	0.0330905	-0.025586	-0.002142		chewing	50	-0.0162336	0.0105529	-0.0145489	-0.0234579	0.0297283	0.068334	0.0757895	0.0249795	0.0322071	0.0208168		chewing	50	-0.0276034	0.00475283	-0.00420276	-0.00997955	-0.00226561	0.0254667	0.0458611	0.0342487	0.00172651
[truncated: 13 more columns]

## Sheet: Sham 5  ROI
		Post parietal cortex													Post parietal cortex/Visual association cortex													Visual association cortex/prestriate cortex													Prestiate cortex/Striate cortex
task	time (s)	subject A	subject B	subject C	subject D	subject E	subject F	subject G	Subject H	subject I	mean (mMmm)		task	time (s)	A	B	C	D	E	F	G	H	I	mean (mMmm)		task	time (s)	A	B	C	D	E	F	G	H	I	mean (mMmm)		task	time (s)	A	B	C	D	E	F	G	H	I
sham	0	-0.00336546	-0.0389037	-0.0257542	-0.0363664	0.030797	-0.0147817	-0.0291341	0.00536122	-0.01492	-0.0141186		sham	0	-0.000920229	-0.0416568	-0.0272537	0.123229	0.0796756	-0.0330634	-0.00209958	0.0134839	-0.00117871	0.0122462		sham	0	0.00182727	-0.0358094	-0.0320251	0.0634399	0.0153072	-0.00311639	0.00867588	-0.00322193	-0.00738769	0.000854411		sham	0	0.00448083	-0.0445428	-0.0308966	0.0801297	0.0135073	-0.00147059	0.0085689	-0.00113049	-0.011981
sham	1	-0.00290941	-0.0224417	-0.0262431	0.00802607	0.0453192	-0.0180069	-0.0201924	0.00433412	-0.0219528	-0.00600743		sham	1	0.00167183	-0.025735	-0.0276272	0.131805	0.0372865	-0.00737865	-0.0202966	0.00742785	0.00207735	0.0110257		sham	1	0.0062916	-0.0271147	-0.0321228	0.0596556	0.0119971	0.00582913	-0.0121837	-0.00749671	-0.0017029	0.000350296		sham	1	0.00414413	-0.0356318	-0.0254244	0.0716534	0.0176036	0.0228973	0.0209027	0.00284151	-0.0134658
sham	2	0.00147275	-0.0168461	-0.0258295	0.0248858	0.0405343	-0.0133849	0.00938822	-0.00250784	-0.00924934	0.00094037		sham	2	0.00577425	-0.0132546	-0.0262837	0.113935	0.0213738	0.00352123	-0.00549343	0.00280568	0.0105865	0.0125516		sham	2	0.0089187	-0.0168387	-0.030897	0.0533638	0.00679166	0.000497969	-0.0225033	-0.0116231	0.0101035	-0.000242946		sham	2	0.00243008	-0.0258398	-0.0271341	0.0671427	0.0156567	0.0229671	0.0137189	0.00321385	-0.00452877
sham	3	0.00300448	-0.00091586	-0.0250406	0.0480026	0.00529534	-0.00238362	0.0298167	-0.0109746	0.000552724	0.00526192		sham	3	0.00913125	0.011077	-0.0234983	0.0757179	0.00406549	0.00548574	-0.0125831	-0.00519353	0.0176053	0.00908976		sham	3	0.00550105	-0.0106883	-0.0265147	0.0557166	-0.00595298	0.0390638	-0.0258891	-0.00661417	0.0246928	0.00547944		sham	3	0.00239781	-0.0154555	-0.0283065	0.0514482	0.00488899	0.0135321	0.00607255	0.00174028	0.00117233
sham	4	0.004315	0.0180367	-0.0219107	0.0405507	-0.00597262	-0.00251448	0.0526127	-0.0168771	0.0139472	0.00913192		sham	4	0.0120341	0.0207447	-0.020329	0.0363802	-0.0157107	0.0144544	0.00616422	-0.00929533	0.021055	0.00727753		sham	4	0.00709938	0.00876953	-0.0222578	0.046491	-0.0187018	0.0274315	-0.0116148	-0.0161189	0.019442	0.00450445		sham	4	0.00241216	-0.00638541	-0.0254757	0.0220319	-0.00607533	0.0092559	0.00116247	-0.00180449	-0.00598508
sham	5	0.00593359	0.0284551	-0.0178423	0.0519062	-0.00125473	-0.000351186	0.0661386	-0.0172293	0.015729	0.0146094		sham	5	0.0151282	0.0352253	-0.0174297	-0.00154396	-0.0572528	-0.0160971	0.017368	-0.0164767	0.0393678	-0.000190108		sham	5	0.00208702	0.01792	-0.0177699	0.0100151	-0.0213655	0.0232356	-0.0102666	-0.0150994	0.0194898	0.000916214		sham	5	0.00230041	0.0013189	-0.0152949	-0.0100592	-0.017528	0.00515956	-0.00550306	-0.00968103	-0.0105516
sham	6	0.00736313	0.025279	-0.0123357	0.0228826	-0.024703	0.0141374	0.0850443	-0.0191211	0.0179001	0.0129385		sham	6	0.013677	0.0301373	-0.0114092	-0.101903	-0.0630661	-0.0268555	0.0319133	-0.0197593	0.0457492	-0.0112796		sham	6	-0.00266256	0.0114176	-0.011723	-0.0311893	-0.0336643	0.0109723	0.0106897	-0.0144787	0.0145384	-0.00512219		sham	6	0.000726121	0.00608597	-0.0162908	-0.0304227	-0.0251042	-0.0126445	-0.0160339	-0.0158809	0.0023507
sham	7	0.00278431	0.0251697	-0.00689729	-0.0222719	-0.0539702	0.0148957	0.0514806	-0.014097	0.0127308	0.00109164		sham	7	0.00797711	0.00752761	-0.00730283	-0.12775	-0.0638185	-0.0324593	-0.0119819	-0.0201339	0.0285566	-0.0243761		sham	7	-0.00996274	-0.000348727	-0.00820388	-0.0379149	-0.029408	0.0128702	0.00589963	0.00349424	-0.00769925	-0.00791927		sham	7	0.00193428	0.00325861	-0.00971757	-0.0426165	-0.0272486	-0.00793583	-0.00702865	-0.016509	0.00245478
sham	8	-0.00213299	0.00900922	-0.000350153	-0.015394	-0.0695733	0.0157336	0.0267855	-0.0087805	0.00112091	-0.00484241		sham	8	0.00118035	-0.0107463	-0.000783838	-0.0920699	-0.0392959	-0.0490627	-0.0157266	-0.00945276	-0.00403567	-0.0244437		sham	8	-0.0119248	-0.00253051	-0.00534057	-0.0293537	-0.0210355	-0.0150152	0.00769468	0.000104741	-0.0210518	-0.0109392		sham	8	-0.000567961	0.00102872	-0.00871751	-0.0368702	-0.0204767	-0.00683062	-0.00409171	-0.0164255	0.00715885
sham	9	-0.00520043	-0.00894341	0.00355047	-0.00149792	-0.0584071	0.00425016	0.0117253	-0.00375962	-0.000875864	-0.00657315		sham	9	-0.0061195	-0.0157304	0.00413586	-0.0626319	-0.0174227	-0.0585327	-0.0234674	0.00601795	-0.00426663	-0.0197797		sham	9	-0.0186387	-0.0141378	0.000653453	-0.0377334	-0.0147024	-0.0233654	0.00487775	-0.002405	-0.0138222	-0.0132526		sham	9	-0.00430521	0.00124902	-0.00649379	-0.0164498	-0.0166782	-0.00938722	0.00432707	-0.0139911	0.0244686
sham	10	-0.0111187	-0.0116217	0.00815063	-0.0182897	-0.0520772	-0.00507343	-0.00634	0.00161752	0.00428236	-0.0100522		sham	10	-0.0167311	-0.0301642	0.00917531	-0.042081	0.00156044	-0.0631613	-0.0303536	0.000635125	-0.0130898	-0.0204678		sham	10	-0.0207045	-0.0201757	0.00705652	-0.0174791	-0.00759727	-0.0731649	-0.00114695	0.00912904	-0.00346101	-0.0141715		sham	10	-0.00807072	0.0066617	-0.00341805	-0.00554823	-0.00733466	0.00581301	-0.00576456	-0.00676093	0.0267486
sham	11	-0.0160702	-0.00931241	0.0138205	-0.0203342	-0.0667884	-0.0179774	-0.0365008	0.0062528	0.0168866	-0.0144471		sham	11	-0.022378	-0.0234873	0.0134529	0.00319197	0.0194542	-0.0652151	-0.0315294	0.00476841	-0.0323973	-0.0149044		sham	11	-0.023062	-0.00671221	0.00983954	0.0285015	0.0074649	-0.0764884	-0.00909625	0.0165686	0.00275676	-0.00558084		sham	11	-0.00885677	0.0119914	0.0017038	0.00931862	0.000623012	-0.00657207	-0.0157442	0.00293614	0.0209543
sham	12	-0.0174033	-0.00724605	0.0165535	0.0118855	-0.061581	-0.0179486	-0.0403797	0.0146348	0.0150246	-0.00960668		sham	12	-0.0263132	0.0113965	0.0180613	-0.0164087	0.0386943	-0.0838319	-0.00588718	0.0110332	-0.0300348	-0.00925449		sham	12	-0.0190513	0.0063773	0.016737	0.0206836	0.0146961	-0.0742383	0.0113564	0.00283277	0.0197895	-9.07722e-05		sham	12	-0.0117102	0.0169407	0.0115269	0.00690433	0.0100807	-0.014374	-0.0227983	0.0093624	0.0143009
sham	13	-0.0130782	0.000789624	0.0204259	0.0202683	-0.0148999	-0.0126872	-0.0198661	0.0177969	0.0183472	0.0018996		sham	13	-0.0231205	0.0175504	0.0212653	-0.0291746	0.0224852	-0.0298704	0.0150806	0.00800736	-0.0238717	-0.00240536		sham	13	-0.0132748	0.0103488	0.0225417	0.00731985	0.0209363	-0.0610088	0.0175496	0.00429614	0.0189369	0.00307174		sham	13	-0.0128045	0.0266095	0.0201512	-0.00500082	0.0156285	-0.00642264	-0.0227503	0.0211446	0.0113064
sham	14	-0.00662133	0.00941517	0.0244427	-0.00506805	0.018448	-0.00178796	-0.0291876	0.0216073	0.0121579	0.00482291		sham	14	-0.0164124	0.0266375	0.0242484	-0.051947	-0.0142926	0.00826768	-0.00953653	0.0022381	-0.0238947	-0.00607684		sham	14	0.0027796	0.0198692	0.0276081	-0.025971	0.0215923	-0.0524775	0.00916929	0.014909	0.0065352	0.00266824		sham	14	-0.00665226	0.0331923	0.0295064	-0.0296063	0.0144289	0.00482204	-0.0250865	0.0241823	0.0139855
sham	15	0.00481407	0.00852008	0.0280833	-0.0203575	0.0282605	0.00695545	-0.0424489	0.0227788	0.00439804	0.00455598		sham	15	-0.00375188	0.0386405	0.0294417	-0.0656384	-0.00246309	0.0431547	-0.0198347	0.00808845	-0.0273461	3.23326e-05		sham	15	0.0162544	0.0248828	0.0324251	-0.0509398	0.0183385	-0.0174415	0.0059312	0.0107601	-0.00757269	0.00362647		sham	15	0.00497357	0.0330501	0.0388978	-0.0368129	0.0161559	-0.0105799	-0.0179771	0.0234808	0.0207917
sham	16	0.0128217	0.00111428	0.0266226	-0.0159843	0.0681882	0.0173205	-0.042554	0.0170394	0.000186594	0.00941722		sham	16	0.00499167	0.0291547	0.0303578	-0.0442654	0.0139649	0.0599918	0.00104329	0.0118137	-0.00890532	0.0109052		sham	16	0.0248955	0.022921	0.0392361	-0.0877546	0.0244234	0.0129648	0.00492085	0.00788653	-0.0102111	0.00436471		sham	16	0.0103658	0.025665	0.046883	-0.0473683	0.0109889	-0.0145406	-0.00168455	0.0169357	0.0106285
sham	17	0.0183935	0.00803473	0.0301336	-0.0201238	0.0793227	0.0259528	-0.0320326	0.00310446	-0.002916	0.0122077		sham	17	0.0141542	0.00500915	0.0302836	-0.0213862	0.00529289	0.0846136	0.00485217	0.00508783	-0.0113708	0.0129485		sham	17	0.0260924	0.0186604	0.0407727	-0.0948405	0.0232174	0.0351547	-0.0111544	-0.000698839	-0.0156641	0.0023933		sham	17	0.0119367	0.0190267	0.0450379	-0.0455201	0.0121263	-0.0358288	0.0139856	0.00545363	0.0119552
sham	18	0.01548	0.0181668	0.0300711	-0.0528277	0.0647573	-0.000398407	-0.0531751	-0.0105803	-0.00154782	0.00110508		sham	18	0.0159472	-0.00320198	0.0310859	-0.0401185	-0.0139711	0.0448944	-0.0337415	-0.00503173	0.00217511	-0.000218024		sham	18	0.0212394	0.0197924	0.0402978	-0.0955434	0.0172798	0.0381309	-0.0131064	-0.0122182	-0.0153136	6.206e-05		sham	18	0.0107959	0.0139631	0.043563	-0.0329788	0.0222761	-0.0511475	0.0149269	-0.00786393	0.00797989
sham	19	0.00809186	0.00784046	0.0288736	-0.0568836	0.024616	-0.00865063	-0.0404719	-0.0196104	0.0114655	-0.0049699		sham	19	0.014178	-0.00148695	0.0298818	-0.0419017	0.0120266	0.0272333	-0.0156047	-0.0138687	0.0020731	0.0013923		sham	19	0.00883396	0.0112828	0.0378852	-0.0708783	0.0301869	0.0559791	-0.0274128	-0.0303481	-0.00928058	0.000694234		sham	19	0.00367093	0.0119811	0.0392394	-0.0263311	0.0307696	-0.0600476	0.0189118	-0.0171703	-0.000548393
sham	20	0.00132547	0.00359772	0.0273421	0.051685	-0.0299409	-0.0129925	-0.0198332	-0.0297275	0.03127	0.00252513		sham	20	0.00720081	-0.00867141	0.0260507	-0.0600551	0.00763897	-0.0070395	0.0206676	-0.0215719	0.0278441	-0.000881729		sham	20	-0.00117634	0.0234638	0.0365019	-0.0687155	0.0388187	0.0617326	-0.0438446	-0.0380223	0.0093373	0.00201062		sham	20	-0.0034226	0.0151419	0.0331178	-0.0308822	0.0362518	-0.0813917	0.0250088	-0.0177109	0.00233356
sham	21	0.00615772	0.0116166	0.0264293	0.0760977	-0.00623346	-0.0362231	-0.0183346	-0.0284946	0.0547467	0.00952915		sham	21	0.00336395	0.00828454	0.025184	-0.0663626	-0.00938348	-0.0119072	0.0170002	-0.0308761	0.0382869	-0.00293444		sham	21	-0.0100645	0.0274811	0.0339305	-0.0566982	0.0395671	0.0142919	-0.0732886	-0.0394195	0.0239441	-0.0044729		sham	21	-0.00729738	0.0260247	0.027668	-0.0457327	0.0288408	-0.0878831	0.0292393	-0.0209258	0.0214144
sham	22	0.0100437	0.0120291	0.0240553	0.094777	-0.0142023	-0.0552096	-0.0100139	-0.0256516	0.0826609	0.0131654		sham	22	0.00344533	0.0261578	0.0274012	-0.0390406	-0.0305146	0.001266	0.02102	-0.0318205	0.0615732	0.00438753		sham	22	-0.0156107	0.0415038	0.0345189	-0.0412468	0.0352529	-0.0434521	-0.0736172	-0.0293363	0.0445518	-0.00527063		sham	22	-0.00728882	0.0360173	0.0279072	-0.0661516	0.0186629	-0.0785264	0.0223071	-0.021147	0.0387524
sham	23	0.00859813	0.0143948	0.0210386	0.11319	-0.0362045	-0.0418346	0.0144409	-0.0236438	0.0838762	0.017095		sham	23	0.006366	0.0342566	0.0263849	-0.00589268	-0.001574	0.024245	0.0353372	-0.0355688	0.0756772	0.0176924		sham	23	-0.0165001	0.0540905	0.0349214	-0.0503953	0.0344274	-0.0832178	-0.0832411	-0.0285642	0.067561	-0.0078798		sham	23	-0.00449675	0.0402337	0.0301347	-0.0748539	0.00726263	-0.0918464	0.0187046	-0.0208977	0.0650596
sham	24	0.00392136	0.035273	0.0203961	0.107289	-0.0482291	-0.0378017	0.00156747	-0.0223134	0.0839876	0.01601		sham	24	0.00664638	0.0432129	0.0260867	0.0145585	0.0118473	0.022285	0.0429858	-0.0384711	0.0930269	0.0246865		sham	24	-0.0132803	0.0626546	0.0337333	-0.0482025	0.0270659	-0.0999979	-0.0474675	-0.022435	0.0922158	-0.00174595		sham	24	-0.00252503	0.0406481	0.0342912	-0.0582088	-0.00251516	-0.107812	0.0125328	-0.0200514	0.0985105
sham	25	0.00143324	0.0350301	0.0210263	0.104491	-0.0774898	-0.0495594	-0.00258826	-0.015569	0.0800844	0.010762		sham	25	0.00681761	0.0517347	0.0261226	0.0732965	0.00230165	0.0258738	0.0113174	-0.038248	0.0855653	0.027198		sham	25	-0.012997	0.0555579	0.0304235	-0.0375621	0.0193472	-0.11849	-0.0284207	-0.0346388	0.097711	-0.00322986		sham	25	-0.00523216	0.0390859	0.0336274	-0.0404939	-0.0192212	-0.0944806	0.00269746	-0.0217216	0.119617
sham	26	0.00334574	0.0226584	0.0205696	0.090737	-0.0767284	-0.0484008	-0.0116226	-0.016947	0.0720333	0.0061828		sham	26	0.00227937	0.0468495	0.0263378	0.146444	-0.011788	0.0529359	-0.00721987	-0.0281698	0.0715433	0.0332457		sham	26	-0.0153651	0.0510487	0.0260764	-0.0202829	0.00640931	-0.119938	0.0178792	-0.0339968	0.102212	0.00156026		sham	26	-0.00589567	0.0366183	0.0311181	-0.0152736	-0.0277714	-0.0908275	0.0109713	-0.0227336	0.128256
sham	27	0.00715706	0.0132042	0.0171784	0.0765984	-0.0481015	-0.0565004	-0.0337685	-0.0154864	0.0610712	0.0023725		sham	27	-0.00716111	0.0241466	0.0218244	0.148929	-0.0216324	0.0300254	-0.00043424	-0.0200452	0.0615004	0.0263503		sham	27	-0.0166733	0.0385728	0.0192745	-0.028363	0.00289371	-0.111406	0.0300836	-0.0314639	0.0944431	-0.000293109		sham	27	9.935e-07	0.0321007	0.0244936	0.00696194	-0.036149	-0.140232	0.0126545	-0.0173311	0.137098
sham	28	0.00630423	0.00455497	0.0152387	0.0373791	-0.0227241	-0.0709741	-0.0502144	-0.00804303	0.0835837	-0.000543896		sham	28	-0.012875	0.0255378	0.018907	0.134663	-0.0251446	0.0545042	0.0159801	-0.0100646	0.053793	0.0283668		sham	28	-0.013799	0.0250572	0.0123703	-0.0206059	-0.00234516	-0.0944088	0.0214834	-0.0167666	0.0901366	0.000124678		sham	28	0.00209965	0.0285231	0.0196793	0.00855636	-0.0407366	-0.157926	0.0275187	-0.0122066	0.132848
sham	29	0.00673143	0.00395008	0.0106559	0.0532445	-0.00916653	-0.077766	-0.033869	-0.00147088	0.0852317	0.00417125		sham	29	-0.0147616	0.02624	0.0154658	0.117143	-0.0648579	0.0369094	0.0302241	-0.000381304	0.0433529	0.0210371		sham	29	-0.0153709	0.027262	0.00693815	-0.0351761	-0.0123125	-0.106553	-0.0073462	-0.00666101	0.0782505	-0.00788541		sham	29	0.00372469	0.0237058	0.0111982	0.00849658	-0.0373217	-0.155373	0.0313852	-0.00396502	0.128561
sham	30	0.00877834	0.0050181	0.00394034	0.0484239	-0.0136897	-0.0807306	-0.0414011	0.000796708	0.0746871	0.000647008		sham	30	-0.0124716	0.0210093	0.00881199	0.0592262	-0.0671526	0.0488623	0.0530716	0.00987535	0.0466747	0.0186564		sham	30	-0.0161458	0.0306469	0.00139172	-0.0412123	-0.0162265	-0.102337	-0.0310287	0.0091062	0.0699513	-0.0106505		sham	30	0.00999258	0.0202182	0.0108522	-0.0135449	-0.0276943	-0.134514	0.0322957	0.00377502	0.113106
sham	31	-0.00718611	0.0309985	-0.000308064	-0.0674213	-0.00314971	-0.0739371	-0.0406403	0.00368834	0.0723168	-0.00951544		sham	31	-0.00935736	0.0133158	0.0026069	-0.0179105	-0.0579473	0.00960708	0.0325862	0.00802322	0.0418095	0.00252594		sham	31	-0.0127535	0.0279181	-0.00106718	-0.0549003	-0.0103337	-0.0894035	-0.0350863	0.0148504	0.0617931	-0.0109981		sham	31	0.0172092	0.0132696	0.00691338	-0.0163818	-0.0123729	-0.105613	0.00252934	0.0098307	0.106495
sham	32	-0.00112679	0.04699	-0.00330446	-0.0960304	-0.0129882	-0.0655263	-0.0472218	0.00685045	0.0723433	-0.0111127		sham	32	-0.00494611	0.0333617	-0.000515676	-0.078431	-0.0411568	-0.0374854	-0.00622275	-0.00292284	0.0453154	-0.0103337		sham	32	-0.00884933	0.0266833	-0.00175224	-0.0706301	-0.0158337	-0.071217	-0.0327562	0.0124531	0.0592029	-0.011411		sham	32	0.0133045	0.0101872	0.00365599	-0.015888	-0.00955921	-0.0626048	-0.0172209	0.0136964	0.0925091
sham	33	-0.00364691	0.060574	-0.00534444	-0.113301	-0.0345976	-0.0519999	-0.0689519	-0.000686839	0.0454995	-0.0191616		sham	33	-0.00633387	0.0413951	-0.00441767	-0.133253	-0.0783807	-0.086412	-0.0462347	-0.0126954	0.0305861	-0.0328607		sham	33	-0.0089783	0.0292095	-0.00494632	-0.0732761	-0.0134257	-0.0818858	-0.0327711	0.0138884	0.0573603	-0.0127583		sham	33	0.0100462	0.00555974	0.00690345	-0.0241547	-0.018654	-0.0260808	-0.0217533	0.0114511	0.0961965
sham	34	-0.00568612	0.0658754	-0.00787816	-0.0892013	-0.0732003	-0.0458009	-0.1004	-0.00929312	0.0373095	-0.0253639		sham	34	-0.00494603	0.0332117	-0.00426334	-0.172561	-0.0966377	-0.0794859	-0.0853248	-0.0186439	0.0202075	-0.0453826		sham	34	-0.00770472	0.0260083	-0.00586033	-0.0553004	-0.00576067	-0.0576203	-0.0435024	0.010753	0.0608946	-0.00867697		sham	34	0.015991	0.00983284	0.00973664	-0.033108	-0.0221175	-0.00552207	-0.0322796	0.00951844	0.0897792
sham	35	-0.000442951	0.0557462	-0.00822242	-0.0922249	-0.0677992	-0.0306671	-0.106766	-0.0196423	0.0366896	-0.0259254		sham	35	-0.000192377	0.0202449	-0.0040024	-0.177422	-0.0713898	-0.0830238	-0.115382	-0.0232672	0.00566112	-0.0498638		sham	35	0.00398632	0.0133553	-0.00615696	-0.0419519	0.00411375	-0.071646	-0.00946011	0.00637136	0.0564667	-0.00499128		sham	35	0.0228468	0.00296483	0.00471719	-0.0225593	-0.0229475	-0.00905421	-0.0258709	0.00219933	0.0845121
sham	36	0.00264937	0.0353663	-0.00891992	-0.101255	-0.0627599	-0.023718	-0.0941224	-0.0173002	0.0154454	-0.0282904		sham	36	0.01046	0.0145096	-0.00397254	-0.162016	-0.0860469	-0.11542	-0.0635452	-0.0290113	0.00576781	-0.0476971		sham	36	0.0171522	0.00797721	-0.00815439	-0.0465162	0.0117489	-0.0834605	-0.00210454	-9.0074e-05	0.0389412	-0.00716734		sham	36	0.0270885	-0.00400798	0.00504917	-0.0156346	-0.0172649	-0.0318661	-0.00920732	8.71983e-05	0.0738782
sham	37	0.00103597	0.017393	-0.00915831	-0.0824865	-0.0453114	-0.0318348	-0.0649554	-0.0124245	-0.00302541	-0.0256408		sham	37	0.0150104	-0.00732908	-0.00652434	-0.110019	-0.0962016	-0.0922019	-0.0392423	-0.0237224	-0.00383837	-0.0404521		sham	37	0.0202505	0.000354978	-0.012363	-0.0299146	0.0323396	-0.0855419	0.0202435	0.00510124	0.025314	-0.00269062		sham	37	0.0327649	-0.00778881	0.00328616	-0.0193388	-0.000998689	-0.0237352	0.00946559	-0.00370605	0.0737842
sham	38	0.000588963	-0.0054658	-0.0123738	-0.0687971	-0.034825	-0.0304467	-0.0267507	-0.00359422	-0.0123151	-0.0215533		sham	38	0.0177073	-0.0242858	-0.00717818	-0.0666503	-0.0530701	-0.0957037	-0.0217349	-0.0113048	-0.00305204	-0.0294747		sham	38	0.0194599	-0.00616409	-0.0141732	-0.0260692	0.0360892	-0.0689112	0.0284578	0.0104555	0.0105691	-0.00114291		sham	38	0.0343112	-0.0117599	-5.91913e-05	-0.00345595	0.0170291	0.00274737	0.0172877	-0.00480064	0.0601617
sham	39	-0.00281209	-0.0112216	-0.012108	-0.0543799	-0.00888587	-0.0323969	-0.00795079	0.0025325	-0.0355336	-0.018084		sham	39	0.0120882	-0.0358149	-0.00921703	-0.0398404	-0.0207514	-0.1123	-0.00680418	-0.00368835	0.00341001	-0.0236575		sham	39	0.01324	-0.0112911	-0.0184256	-0.0255562	0.0291616	-0.0612478	0.036102	0.0108791	-0.00892653	-0.00400718		sham	39	0.0235991	-0.0160313	-0.00292005	0.00999345	0.021065	-0.00242897	0.0312172	-0.00727821	0.0332644
sham	40	-0.0108738	0.00150475	-0.0106018	-0.0524762	-0.0129561	-0.038005	-0.00148479	0.0166727	-0.031664	-0.0155427		sham	40	-0.000498117	-0.0277965	-0.0102312	0.00021596	-0.0215966	-0.106059	-0.00421091	0.000831473	0.00465505	-0.0182988		sham	40	-0.00252141	-0.00468587	-0.0156224	-0.00778004	0.0124951	-0.0529284	0.0322745	0.0101832	-0.017697	-0.00514248		sham	40	0.00645666	-0.00911441	-0.00451081	0.0260449	0.0188106	0.00269753	0.0342748	0.00250604	0.0146185
sham	41	-0.0184785	0.0106253	-0.0099737	-0.0305091	0.0134881	-0.0219178	0.0131945	0.017459	-0.025077	-0.00568768		sham	41	-0.0112524	-0.00572793	-0.0108986	0.0203641	-0.00434107	-0.0984783	-0.0277946	0.0127465	0.00533413	-0.0133387		sham	41	-0.0172098	0.0027679	-0.0139536	0.00427931	-0.0106705	-0.0485005	0.017637	0.00622566	-0.021429	-0.00898372		sham	41	-0.00790106	-0.00729937	-0.00491877	0.0232846	0.00713359	0.0144647	0.0260668	0.0023846	0.00812451
sham	42	-0.020447	0.0253648	-0.00849621	-0.0357904	-0.0139867	-0.00680941	0.0360442	0.0144931	-0.0396238	-0.00547237		sham	42	-0.0161506	0.00387816	-0.00774839	-0.00871328	0.0258105	-0.0696607	-0.026559	0.0167592	0.00404233	-0.00870464		sham	42	-0.0218936	0.0136424	-0.00973898	0.00808626	-0.0270744	-0.0377845	0.0051008	-0.00438746	-0.0211153	-0.0105739		sham	42	-0.0161944	-0.00323645	-0.00234657	0.0203916	-0.00646048	0.0112557	0.0212433	0.00515277	-0.00823783
sham	43	-0.0173954	0.0411548	-0.00561786	-0.0507953	0.000536846	-0.00299171	0.0374722	0.0103257	-0.0317543	-0.00211834		sham	43	-0.0143946	0.0093056	-0.00469664	0.00919398	0.000863802	-0.0255344	-0.0181397	0.0115324	-0.00549462	-0.00415157		sham	43	-0.0189367	0.0198221	-0.00490017	0.0191033	-0.030407	-0.0361261	0.00502223	-0.00893592	-0.0256789	-0.00900412		sham	43	-0.0163324	0.00476671	-0.00416559	0.0107013	-0.00857995	0.00847841	0.00893037	0.00509015	-0.0287605
sham	44	-0.00830591	0.0366993	-0.00466926	-0.0687027	-0.00619377	-0.000153368	0.032844	0.00924931	-0.0195403	-0.00319696		sham	44	-0.00569107	0.0107506	-0.00305306	0.0108146	-0.0223344	0.0237418	-0.00455197	0.00637545	-0.0111251	0.000547431		sham	44	-0.0082171	0.0197707	-0.000937202	0.0215958	-0.0290287	-0.0557734	0.00823334	-0.0122335	-0.015719	-0.00803435		sham	44	-0.0102657	-0.00070994	-0.00771924	0.00340846	-0.0125844	0.012745	0.0197113	0.00725595	-0.0282392
sham	45	-0.000163953	0.0229361	-0.00572497	-0.0352343	0.0223851	0.00781823	0.0358021	-0.000640974	-0.0205632	0.00295713		sham	45	0.00332301	0.00576109	-0.0010548	0.00829897	-0.054894	6.06612e-05	0.0184331	0.000268464	-0.0203476	-0.00446123		sham	45	0.00254009	0.00654843	-0.00233943	-0.00452373	-0.0139428	-0.0142105	-0.0042466	-0.0129905	-0.0147751	-0.00643779		sham	45	-0.00144257	-0.00929011	-0.00601243	-0.0135679	-0.0150817	-0.00851985	0.0178912	0.000545717	-0.00370929
sham	46	0.00743934	0.0059815	-0.00674923	0.01351	-0.0120724	-0.00205272	0.0211577	-0.00709982	-0.00713763	0.00144186		sham	46	0.0088813	-0.0154708	-0.00152601	-0.00478251	-0.0480727	0.0319139	-0.0133539	-0.00852432	-0.0186981	-0.00773701		sham	46	0.00805146	-0.00741733	-0.00482254	-0.0110461	0.00565357	-0.000103384	-0.00668015	-0.00492861	-0.00204469	-0.00259309		sham	46	0.00674977	-0.00619392	-0.0115085	-0.000884598	-0.00971723	-0.0046891	-0.0157693	-0.00127251	0.0035496
sham	47	0.0138065	-0.0164031	-0.00672151	0.0463999	0.00718135	-0.00131936	-0.0104924	-0.0142332	0.0282389	0.00516189		sham	47	0.0144896	-0.0106827	-0.00570896	0.0213709	-0.0265283	0.0378597	0.0116735	-0.0149965	0.000951255	0.00315874		sham	47	0.0149065	-0.0186502	-0.00782865	-0.00447714	0.0173677	0.0108646	-0.0116354	-0.00336411	0.0174488	0.0016258		sham	47	0.0122036	-0.00728771	-0.0132596	0.00310573	0.00147118	-0.00544805	-0.0104335	-0.00719065	0.0109421
sham	48	0.0172393	-0.0376087	-0.00698166	0.0673879	-0.00532008	-0.00628336	-0.0342576	-0.0146146	0.0429207	0.00249799		sham	48	0.0157061	-0.0119032	-0.00934193	0.00331809	-0.0088253	0.00846307	0.0149371	-0.0149295	0.0204346	0.00198433		sham	48	0.0165353	-0.0273943	-0.0102882	-0.000539829	0.0208922	0.0204583	-0.00560044	-0.0104855	0.0312662	0.00387153		sham	48	0.0158737	-0.0127178	-0.016536	0.0111485	0.000616339	-0.0262337	-0.0173069	-0.00749598	0.0288892
sham	49	0.0167799	-0.0476936	-0.00635717	0.0922445	0.00010684	0.000325934	-0.0230478	-0.0165861	0.0648304	0.00895588		sham	49	0.0166813	-0.00518293	-0.0133069	0.0213302	0.0296541	-0.0138565	0.0079542	-0.0141077	0.0296801	0.00653842		sham	49	0.0144771	-0.0377624	-0.0111725	-0.00475469	0.0328108	0.0384068	0.0123283	-0.0047025	0.0350549	0.00829843		sham	49	0.0185765	-0.00944848	-0.0172358	0.0137546	0.00611208	-0.0316636	-0.0524853	-0.00963043	0.0413941
sham	50	0.0173821	-0.0599295	-0.00719794	0.11765	-0.034038	-0.00188533	-0.0165057	-0.0153814	0.0807014	0.00897729		sham	50	0.0215857	0.00434243	-0.0152214	0.0320343	0.0702334	0.0105817	-0.0042174	-0.0121174	0.0340193	0.0156934		sham	50	0.0121425	-0.0425021	-0.00996822	0.00325504	0.0440894	0.0152633	0.00370571	0.00591903	0.0416121	0.00816853		sham	50	0.0228723	-0.00209563	-0.0181211	0.0319593	0.00802478	-0.0347337	-0.0758755	-0.0112963	0.0335559
[truncated: 13 more columns]

## Sheet: Image 5 ROI
		Post parietal cortex													Post parietal cortex/Visual association cortex													Visual association cortex/prestriate cortex													Prestiate cortex/Striate cortex
task	time (s)	subject A	subject B	subject C	subject D	subject E	subject F	subject G	Subject H	subject I	mean (mMmm)		task	time (s)	A	B	C	D	E	F	G	H	I	mean (mMmm)		task	time (s)	A	B	C	D	E	F	G	H	I	mean (mMmm)		task	time (s)	A	B	C	D	E	F	G	H	I
image	0	-0.00655517	0.00982126	-0.00866879	0.00880423	0.0123988	-0.0321844	0.0110356	-0.0338782	0.00723115	-0.00355505		image	0	-0.00549187	0.0119244	-0.0108568	0.0659632	-0.0261126	0.0258346	0.00471381	-0.0446114	-0.0277611	-0.000710854		image	0	0.00649902	-0.0223753	-0.0162125	0.0889306	-0.00794438	0.0386792	-0.0409919	-0.0444535	-0.0431076	-0.00455293		image	0	-0.0161068	-0.00888925	-0.0207907	0.0567301	-0.00249069	0.0350372	-0.00483374	-0.0279659	-0.0227509
image	1	-0.00820836	0.000707273	-0.00873299	-0.00458024	-0.0111401	-0.015032	0.014419	-0.0243823	-0.0131568	-0.00778961		image	1	-0.00744506	0.0138249	-0.0110677	0.0570541	-0.027103	0.0306819	-0.0207594	-0.0287272	-0.011691	-0.000581377		image	1	0.00352701	-0.0258594	-0.0141121	0.0808508	0.00461804	-0.00945255	-0.0304924	-0.0245732	-0.0514831	-0.00744188		image	1	-0.0163274	-0.00805069	-0.0182898	0.0388651	0.00301627	0.0433452	-0.00133314	-0.0291181	-0.0053879
image	2	-0.00690253	-0.00804017	-0.00826655	-0.0188354	-0.0160407	-0.0103321	-0.0109551	-0.0158061	-0.0081871	-0.0114851		image	2	-0.00995339	0.0151888	-0.0129787	0.00902567	0.00167969	0.0221666	-0.0192515	-0.02352	-0.00205998	-0.0021892		image	2	0.0016453	-0.0235008	-0.0180367	0.0512356	0.0163079	-0.012061	-0.0309831	-0.0193217	-0.0552284	-0.00999364		image	2	-0.0174238	-0.0111031	-0.0188112	0.0296946	0.0146866	0.0518714	0.00169305	-0.0213716	-6.52078e-05
image	3	-0.00717913	-0.00851294	-0.0101386	-0.0416404	0.00704141	-0.00696737	-0.0120268	-0.00133467	-0.0237976	-0.0116174		image	3	-0.0149518	0.0110781	-0.0111856	-0.00169254	0.0198502	0.0175283	-0.0197381	-0.00942404	-0.00307253	-0.00128977		image	3	-0.0045318	-0.0201346	-0.0199706	0.0242991	0.0224382	-0.0287361	-0.00802791	-0.00710846	-0.0457774	-0.00972774		image	3	-0.0185379	-0.0125337	-0.0113278	0.0292684	0.0262847	0.0449005	0.0014326	-0.00796684	0.0208741
image	4	-0.00545253	-0.0123139	-0.00969178	-0.0118605	-0.00795239	-0.00155293	-0.00475614	0.00872728	-0.0334115	-0.00869603		image	4	-0.0130945	0.0111302	-0.00985965	-0.0197694	0.0456421	-0.00693342	-0.0212642	0.00324454	-0.00938717	-0.00225461		image	4	-0.00670242	-0.0107598	-0.0176361	-0.0113727	0.0358157	-0.0137564	0.00170516	0.00653565	-0.0338114	-0.00555358		image	4	-0.0120786	-0.0160592	-0.00412425	0.0201097	0.030303	0.0481454	0.00347216	0.00413239	0.0251713
image	5	0.000402776	-0.00859822	-0.00873382	-0.0442203	-0.0168299	0.00671249	-0.00953027	0.0179223	-0.0138145	-0.00852105		image	5	-0.00293544	0.012205	-0.00968096	-0.0788027	0.0606614	-0.0133162	0.0136749	0.0147143	0.00316809	-3.46216e-05		image	5	-0.00356686	-0.00476239	-0.0148093	-0.0208927	0.0384037	-0.0259284	0.00246272	0.0187746	-0.0199335	-0.00336135		image	5	-0.00834686	-0.00406666	-0.00103145	0.0103793	0.0373333	0.0518962	0.0133071	0.021321	0.0262952
image	6	0.00422561	-0.000777776	-0.00655482	-0.0342266	-0.00154607	-0.00140527	0.00828649	0.0250039	0.00253041	-0.000496019		image	6	0.000335519	0.00836188	-0.00835882	-0.096926	0.0667493	-0.0129965	0.0383819	0.0217641	-0.00216685	0.00168273		image	6	0.00568378	0.00643762	-0.0126389	-0.0472362	0.0342031	-0.00852666	0.043108	0.0157587	-0.00821641	0.00317478		image	6	-0.000495599	0.00118826	0.00183659	0.0175107	0.0333257	0.0259259	0.015047	0.0306247	0.0140892
image	7	0.00622524	0.0111228	-0.00409339	-0.0157223	-0.00059007	-0.00782204	0.0367964	0.030003	-0.00310058	0.00586878		image	7	0.00622648	0.0150823	-0.00198322	-0.0389098	0.0394007	-0.0136682	0.0380812	0.0329939	-0.00659226	0.00784789		image	7	0.0105987	0.0125139	-0.00460479	-0.0521487	0.0190758	0.0335501	0.0688952	0.0300777	0.00768922	0.0139608		image	7	0.00846302	0.0072328	0.00403123	0.0164448	0.0175424	-0.00403714	0.020666	0.0277051	0.0089236
image	8	0.0113468	0.00927762	-0.00387642	0.0127684	-0.0247743	-0.015452	0.03968	0.0328879	-0.00641559	0.00616027		image	8	0.0141672	0.0232407	-0.00145626	-0.0140238	0.0278831	-0.0581108	0.0356109	0.0364743	-0.000182278	0.007067		image	8	0.0190426	0.021112	-9.84898e-05	-0.0559392	0.0103717	0.023904	0.0677973	0.0352955	0.0130046	0.0149433		image	8	0.0128212	0.0117844	0.00365731	-9.89025e-05	0.00188759	-0.0301594	0.0268729	0.0246456	-0.00710442
image	9	0.0101653	0.00950353	-0.0031158	-0.0270816	-0.014339	-0.0131239	0.0403666	0.0295019	-0.00558838	0.00292097		image	9	0.0118645	0.0194118	0.000197327	-0.00405448	-0.00132081	-0.0539125	0.0118288	0.039187	0.0180812	0.00458698		image	9	0.0262813	0.0214837	0.00453886	-0.0818222	0.0001197	0.00589282	0.0483435	0.0432721	0.0182246	0.0095927		image	9	0.0170018	0.0138388	0.00607857	-0.0128494	-0.00288858	-0.0492871	0.0423195	0.0253539	-0.0112015
image	10	0.00957268	0.0145422	-0.00448819	0.00294242	0.00284117	-0.00325134	0.0382361	0.0204825	-0.011767	0.00767894		image	10	0.0122438	0.00338275	-0.000365086	0.0409877	-0.0247331	-0.0314162	-0.0190288	0.0283592	0.0135232	0.00255038		image	10	0.0207259	0.0234839	0.00902361	-0.101514	-0.0124529	-0.0013508	0.0361448	0.0385211	0.0193477	0.00354768		image	10	0.0193181	0.00562767	0.00772403	-0.0245601	-0.0115368	-0.0714104	0.0343193	0.00993846	-0.00271675
image	11	0.00539567	0.011927	-0.00541384	0.0121549	0.00167532	0.000813619	0.00668644	0.0107574	-0.00632758	0.00418544		image	11	0.00858872	0.00474087	0.00110298	0.0448738	-0.0326265	-0.0260457	-0.026306	0.0213185	0.00273243	-0.000180094		image	11	0.00794167	0.0251554	0.00937814	-0.0803589	-0.0241342	-0.00499856	-0.00466814	0.0335033	0.0332657	-0.000546171		image	11	0.0178812	0.00570553	0.00719031	-0.0425435	-0.011438	-0.0601757	0.0111985	0.00269723	-0.0068029
image	12	-0.00128648	0.0173009	-0.00396792	0.0169558	0.0128198	-0.00298232	-0.0129408	0.00195084	-0.00174195	0.00290088		image	12	0.00265267	-0.00642559	9.3032e-05	0.0308084	-0.0407136	-0.0327824	-0.0216735	0.0103954	0.00431683	-0.00592541		image	12	-0.00157378	0.0280771	0.00723918	-0.0632063	-0.0302208	-0.0592804	-0.0227166	0.0216822	0.0306919	-0.00992305		image	12	0.00985811	0.0067693	0.00784738	-0.0435183	-0.0153855	-0.0460911	-0.0121019	0.00395348	-0.00565688
image	13	-0.00689494	0.0196992	0.00134902	0.0197735	0.0258396	-0.000505088	-0.00786681	-0.00197353	0.0163581	0.00730878		image	13	-0.00394584	-0.0150743	0.00426138	0.0476273	-0.0559844	-0.00762937	-0.0321105	0.000899295	0.0216901	-0.00447405		image	13	-0.013755	0.0239492	0.00859126	-0.0684786	-0.0317812	-0.0586654	-0.0249261	0.0116122	0.0307984	-0.0136283		image	13	0.00467054	0.0109121	0.00931775	-0.0477767	-0.0159064	-0.036649	-0.0341011	0.000425644	-0.00690988
image	14	-0.00929398	0.0104356	0.00492323	0.0498303	0.0426303	0.0058773	-0.0181354	-0.00267191	0.0201565	0.011528		image	14	-0.00820416	-0.0290905	0.0111504	0.0331651	-0.0538882	-0.00115244	-0.00513723	-0.00230162	0.014273	-0.00457617		image	14	-0.025859	0.01911	0.0135465	-0.0126706	-0.0324675	-0.0591166	-0.0250971	-0.0108947	0.03067	-0.0114199		image	14	-3.2463e-05	0.0119647	0.0127257	-0.0412832	-0.0204639	-0.0360076	-0.0489992	-0.000902929	-0.010753
image	15	-0.00579339	-0.00170503	0.0156431	0.0505895	0.0200548	0.00878491	-0.033408	-0.00241285	0.023363	0.00834623		image	15	-0.00724711	-0.0274025	0.0192808	-0.0129395	-0.0526157	-0.0243067	0.00309604	-0.000503929	0.019093	-0.00928283		image	15	-0.0252939	0.014279	0.0167938	0.00276137	-0.0300089	-0.0367831	-0.0277536	-0.01706	0.0369553	-0.00734556		image	15	0.00216087	0.00923875	0.0148549	-0.0319273	-0.0246202	-0.0145891	-0.0526683	0.000256605	-0.0222989
image	16	-0.0022249	-0.00259171	0.0228847	0.036884	0.0141092	0.0250577	-0.0222835	-0.00321389	0.0181075	0.00963657		image	16	-0.00352707	-0.0352308	0.0216095	-0.0169681	-0.0481167	-0.0423556	-0.0113635	-0.00613301	0.0259467	-0.0129043		image	16	-0.0241488	0.00548533	0.0216017	-0.00391409	-0.0250534	-0.0356253	-0.018511	-0.0206759	0.0360001	-0.00720458		image	16	0.00104272	0.00489332	0.0160576	-0.018941	-0.0270538	-0.0267137	-0.035079	0.00203701	-0.0087439
image	17	0.00279887	-0.0152516	0.0267969	0.0364755	0.00757426	0.0353724	-0.0212313	-0.00738191	0.0141882	0.00881571		image	17	0.00153272	-0.0329961	0.025636	-0.0362247	-0.0169954	-0.0136634	-0.0197419	-0.0101317	0.0343697	-0.00757942		image	17	-0.0162475	-0.0125611	0.0287061	-0.0095048	-0.0165008	-0.0194143	-0.0251826	-0.0297874	0.039033	-0.00682883		image	17	0.00611224	0.00251522	0.0229158	-0.0121314	-0.0232499	-0.0214934	-0.0222103	-0.00877617	0.0034812
image	18	0.0020956	-0.0193976	0.0300724	0.00785654	-0.00385805	0.0579965	-0.0316383	-0.0124508	-0.00227918	0.00315524		image	18	0.00450737	-0.0326922	0.0273164	-0.0733101	-0.0158572	-0.00724465	-0.029653	-0.0129489	0.0264563	-0.0126029		image	18	-0.00744598	-0.0267178	0.0335696	-0.00833283	-0.00972624	0.0210366	-0.0237852	-0.0376582	0.034528	-0.0027258		image	18	0.0137944	0.00224373	0.0233322	-0.00362954	-0.0267561	-0.0188126	-0.0158202	-0.0171328	0.0151518
image	19	0.0032964	-0.00865847	0.0320709	0.00566061	-0.0115893	0.0633947	-0.0219349	-0.0199554	-0.00246525	0.00442437		image	19	0.00855311	-0.0332309	0.0261037	-0.0166716	0.0045507	0.00359394	-0.0521603	-0.0149288	0.0423795	-0.0035345		image	19	0.00220943	-0.0233105	0.0333103	-0.0261516	-0.00510352	0.0394089	-0.00388875	-0.0426726	0.0296685	0.000385578		image	19	0.0197942	0.00504528	0.0209257	0.0060981	-0.0218621	0.00223874	-0.0265454	-0.0286553	0.0189069
image	20	0.00296582	0.00489473	0.0313365	0.0105493	-0.0184869	0.0659099	-0.00252722	-0.0253508	-0.00701649	0.00691942		image	20	0.00532582	-0.0346098	0.0262501	0.032084	0.00149589	0.0156099	-0.0905349	-0.0267488	0.0488223	-0.0024784		image	20	0.00759565	-0.0225068	0.0362097	0.0101535	-0.00899337	0.0544524	-0.02289	-0.0455541	0.0245519	0.00366875		image	20	0.0192524	0.0100853	0.0277884	0.00735476	-0.0225397	-0.0145926	-0.0353488	-0.0496873	0.0104762
image	21	0.00708389	0.0103274	0.0301461	-0.00537279	-0.0050883	0.0577658	-0.0208599	-0.0249308	-0.0192284	0.00331588		image	21	0.00701694	-0.0262987	0.0297936	0.0539033	-0.0149429	0.0160038	-0.0948876	-0.0330111	0.0403595	-0.00245146		image	21	0.016388	-0.0183643	0.0388627	0.00364662	-0.0151425	0.103997	-0.0441542	-0.0584763	0.0172824	0.00489321		image	21	0.0207485	0.0183303	0.0379845	0.00845056	-0.0246603	-0.0221952	-0.0466116	-0.0555741	-0.00846084
image	22	0.0149938	0.0066243	0.0301187	-0.0219311	-0.0136974	0.069545	-0.0165472	-0.0244015	-0.0211436	0.00261788		image	22	0.0101059	-0.0259812	0.0321023	0.0477022	-0.0470343	-0.00677564	-0.094588	-0.02879	0.0448098	-0.00760543		image	22	0.0195263	-0.00822232	0.04137	-0.00107258	-0.0248755	0.104493	-0.06236	-0.066516	0.00403821	0.000709022		image	22	0.0258126	0.0251918	0.0412838	0.00430173	-0.0309634	-0.0128627	-0.041661	-0.0562881	-0.0204398
image	23	0.0255571	0.0163651	0.031487	-0.00512608	-0.0177256	0.0567732	-0.0165448	-0.0199053	-0.0166954	0.00602058		image	23	0.0132341	-0.0228835	0.0353269	0.0664655	-0.0514892	0.0103546	-0.0680533	-0.0283773	0.0453385	-9.29639e-06		image	23	0.0231221	0.00882441	0.0438973	-0.00271575	-0.0273333	0.097079	-0.0845148	-0.0604413	-0.00980164	-0.00132044		image	23	0.0289346	0.0285945	0.0485995	0.00518724	-0.0371198	0.000116613	-0.0304594	-0.0504385	-0.0265838
image	24	0.0332245	0.0209146	0.0363807	-0.0152875	-0.039796	0.0564545	-0.0160708	-0.0091407	-0.0308042	0.00398613		image	24	0.0187474	0.00519176	0.0367273	-0.00239686	-0.0657084	-0.00355677	-0.0663239	-0.0355396	0.0513309	-0.00683645		image	24	0.0267943	0.0103596	0.0469978	-0.0144867	-0.0383077	0.106012	-0.0964205	-0.0525316	-0.00700655	-0.00206542		image	24	0.033549	0.0302451	0.0508887	-0.0071519	-0.0476804	-0.018746	-0.0158959	-0.0470478	-0.0385966
image	25	0.0333831	0.020702	0.0385021	-0.0272812	-0.0300483	0.0570865	-0.00968018	-0.00189409	-0.0515023	0.00325196		image	25	0.0183354	0.0313014	0.0384409	-0.0316883	-0.0593283	0.00608802	-0.0380651	-0.0217259	0.0367081	-0.00221487		image	25	0.0285802	0.017499	0.0490924	-0.0141049	-0.0440241	0.0794369	-0.0589758	-0.0422511	-0.0231726	-0.000880002		image	25	0.0410323	0.0335001	0.0458628	-0.00932363	-0.0587307	-0.0338322	0.00345961	-0.0350083	-0.0417574
image	26	0.0328094	0.0196477	0.0423152	-0.0147534	-0.0345102	0.0562159	0.0192498	0.00818339	-0.0499781	0.00879774		image	26	0.0211253	0.0416211	0.0388968	0.00436703	-0.0264638	0.0174008	-0.0196732	-0.0137786	0.0631108	0.0140673		image	26	0.0270941	0.0155674	0.0484431	0.0117109	-0.0460695	0.0329927	-0.0359505	-0.0261214	-0.034488	-0.000757913		image	26	0.0497039	0.030885	0.0414536	-0.0129863	-0.0727338	-0.0242209	0.0136653	-0.0236426	-0.0400786
image	27	0.0262449	0.0293754	0.0413371	0.0030608	-0.0357826	0.0478	0.0324516	0.020245	-0.0552589	0.0121637		image	27	0.0165929	0.0357691	0.0366078	0.00161504	-0.0136447	0.0312967	-0.00905856	-0.00492996	0.0510339	0.0161425		image	27	0.0286416	0.0200125	0.0451414	0.0134794	-0.0485813	-0.0102776	-0.0212539	-0.0137433	-0.0343237	-0.00232277		image	27	0.0524081	0.0347895	0.0362873	-0.00848573	-0.0779158	-0.0523018	0.0108138	-0.0101075	-0.0516252
image	28	0.0190219	0.0271099	0.0351505	0.0155339	-0.0201547	0.0415103	0.0419162	0.0261246	-0.0578818	0.014259		image	28	0.00954506	0.0283659	0.0310158	-0.000709488	0.00190495	0.0496472	-0.0401092	0.0063133	0.0139435	0.0111019		image	28	0.0277247	0.0146908	0.0407961	0.000106828	-0.0568935	-0.0406322	-0.00740452	-0.0060584	-0.0285132	-0.0062426		image	28	0.0518961	0.0311645	0.0276903	-0.0120201	-0.0782801	-0.0483325	0.0134864	-0.00135218	-0.0669815
image	29	0.0138117	0.0260253	0.0279178	0.00978813	-0.00131675	0.0320833	0.0359446	0.0318009	-0.0393663	0.0151876		image	29	0.00925878	0.022695	0.0226565	0.0303145	0.0228548	0.0525599	-0.0475493	0.0215446	-0.0200328	0.0127002		image	29	0.0232496	0.0158807	0.0306089	0.00828589	-0.0508367	-0.0513513	0.0333325	-0.00357882	-0.0479971	-0.00471179		image	29	0.0474467	0.0273032	0.0251203	0.00698246	-0.0800519	-0.0217954	0.0111538	0.00154395	-0.0762733
image	30	0.0121301	0.0181431	0.0190479	0.00114248	0.00806916	0.0254792	0.0341227	0.0311967	-0.0129671	0.0151516		image	30	0.0134706	0.00539904	0.0132863	0.034334	0.0303866	0.05013	-0.0501889	0.0180886	-0.0116163	0.0114767		image	30	0.0246991	0.0103563	0.0177548	-0.0121894	-0.0389939	-0.0255845	0.00642213	-0.00391783	-0.0406374	-0.00689897		image	30	0.0408043	0.0220566	0.0182972	0.0142351	-0.0801175	-0.00562764	-0.00301453	0.00770568	-0.074234
image	31	0.00793048	0.00538343	0.00870411	0.000900142	0.00467759	0.022755	0.0316247	0.0270795	-0.00338684	0.0117409		image	31	0.00880972	-0.00108649	0.00249324	-0.0198008	0.0151397	0.040114	-0.053626	0.016766	-0.0273435	-0.00205935		image	31	0.0228503	0.00962414	0.00547057	-0.0293489	-0.0274379	-0.0312447	-0.00158988	-0.000138447	-0.0276443	-0.00882879		image	31	0.0327997	0.0216591	0.0081638	0.00455346	-0.0817888	0.00158958	-0.0069803	0.00336032	-0.0818317
image	32	0.0078594	0.000245738	0.000783758	-0.0187434	0.0109452	0.0186121	0.0313214	0.0216098	0.00944084	0.00911942		image	32	0.00824859	0.00469957	-0.00847257	-0.0533941	0.0284112	0.00892775	-0.0606208	0.00831664	-0.0361441	-0.0111142		image	32	0.0133591	-0.00198369	-0.00570894	-0.0602291	-0.0193593	0.00347645	0.0029874	0.00476976	-0.0223727	-0.00945123		image	32	0.023996	0.0140451	-0.00211535	0.0136372	-0.0803238	0.000777662	-0.0156122	0.00152246	-0.0784218
image	33	0.00502792	-0.00219115	-0.00550383	-0.0361437	0.0199027	0.0075114	0.0113649	0.018005	0.0249826	0.00477286		image	33	0.00361806	0.00964364	-0.0148882	-0.0835086	0.0152914	0.0156489	-0.0462151	-0.00192419	-0.0122605	-0.0127328		image	33	0.00400294	-0.0109295	-0.0154773	-0.0351409	-0.0102057	0.0257325	0.0114054	0.00527325	-0.0248995	-0.00558209		image	33	0.01384	0.0100831	-0.00802826	0.0222706	-0.0758248	-0.0210215	-0.0365291	-0.00278964	-0.0630685
image	34	-0.000205826	-0.00345454	-0.0134634	-0.0297846	0.0244623	0.00658557	0.00822887	0.0109334	0.0247332	0.00311501		image	34	-0.00624023	-0.00860141	-0.0202451	-0.0863196	-0.00670933	0.044261	-0.0266947	-0.0113903	-0.0101335	-0.0146748		image	34	-0.00183172	-0.0200188	-0.0253187	-0.00665502	-0.00708734	0.00704229	-0.0338992	0.0121946	-0.0166838	-0.0102509		image	34	0.00617111	0.00901484	-0.0212911	0.0381017	-0.0678084	-0.0466748	-0.0406295	0.000185653	-0.0456157
image	35	-0.00297996	-0.000700507	-0.0191639	-0.023743	0.0280709	-0.00325953	-0.0106582	0.0145156	0.0269065	0.000998648		image	35	-0.00664922	-0.00536965	-0.0238261	-0.0917872	0.00945127	0.00396693	-0.0154055	-0.00809465	0.00900037	-0.0143015		image	35	-0.00832414	-0.0205005	-0.0318624	0.0209202	0.00429789	-0.024031	-0.0184822	0.00714406	-0.006832	-0.00863001		image	35	0.00253116	0.0144209	-0.0299156	0.0605311	-0.0607906	-0.0580542	-0.0355046	0.00730597	-0.0225387
image	36	-0.000575987	0.0160637	-0.0249037	-0.00636216	0.0539286	-0.0105328	-0.0234125	0.00863431	0.0401928	0.00589248		image	36	-0.00543268	-0.00357861	-0.0274518	-0.0664622	0.012916	-0.0366994	-0.0110035	-0.00676931	0.019053	-0.0139365		image	36	-0.0119943	-0.00696511	-0.0361597	0.0311409	0.0120854	-0.031831	-0.0244651	0.00120052	7.75404e-05	-0.00743453		image	36	0.00246441	0.0119347	-0.0368825	0.096465	-0.0450321	-0.0710548	-0.0427821	0.00932718	0.0139555
image	37	-0.00414	0.0249719	-0.0286538	0.00699091	0.0802175	-0.01036	-0.0356679	0.00191838	0.0423156	0.00862141		image	37	-0.00591011	-7.81775e-05	-0.0303325	-0.014816	0.0194133	0.00382795	-0.0505637	-0.0106032	0.0272893	-0.00686369		image	37	-0.010867	0.00544285	-0.0396295	0.0550485	0.0266357	-0.0405916	-0.0285932	-0.0104323	0.0110519	-0.0035483		image	37	-0.00232254	0.0127785	-0.0395116	0.100069	-0.0348724	-0.0663385	-0.0448723	0.000245392	0.0354039
image	38	-0.0072217	0.0234268	-0.0277663	-0.0139965	0.0985738	-0.00358676	-0.0394663	-0.00480598	0.0483754	0.00817026		image	38	-0.00470411	0.0116119	-0.0315362	0.0144206	0.0335492	0.000337544	-0.0555037	-0.0111716	0.0186216	-0.00270831		image	38	-0.00998457	0.0166683	-0.0395146	0.0634463	0.0378266	-0.0489955	-0.0239933	-0.0322456	0.0303214	-0.000718999		image	38	-0.00857055	0.0154958	-0.0442548	0.111067	-0.0252882	-0.058767	-0.0293614	-0.00552876	0.0584943
image	39	-0.00824646	0.0170927	-0.0270211	-0.0389004	0.0617044	-0.0115604	-0.0481127	-0.0133009	0.0521257	-0.00180213		image	39	-0.0032461	0.0341348	-0.030973	0.0518839	0.0345692	-0.00745244	-0.0414288	-0.0134051	0.0331553	0.00635975		image	39	-0.0100487	0.0178182	-0.0341093	0.0267957	0.0432629	-0.060687	-0.000130036	-0.0461573	0.0421625	-0.00234367		image	39	-0.0107677	0.0153237	-0.0451088	0.0982063	-0.0185718	-0.0591232	-0.0201372	-0.0126386	0.0733875
image	40	-0.00582038	0.0219093	-0.0247954	-0.0387999	0.0367925	-0.00906866	-0.0265005	-0.0143617	0.047771	-0.00143042		image	40	-0.00967468	0.0431088	-0.0272754	0.0619013	0.031696	0.00196442	-0.037204	-0.0169116	0.0090391	0.00629377		image	40	-0.0086309	0.0136408	-0.0283778	0.0115287	0.0420224	-0.0536043	-0.00223317	-0.0523395	0.0437571	-0.00380406		image	40	-0.0114082	0.0111485	-0.0444424	0.0624876	-0.0106873	-0.0450464	-0.00295395	-0.0254068	0.0671333
image	41	-0.00503254	0.0111714	-0.0189589	-0.0353101	0.0181665	-0.0181361	0.0128521	-0.0176594	0.0307861	-0.00245785		image	41	-0.00481385	0.0402059	-0.0207264	0.0439757	0.03916	0.0279389	-0.0279341	-0.0169139	-0.0126887	0.00757817		image	41	-0.00357747	0.00316047	-0.0224955	-0.0219117	0.0413206	-0.0341588	-0.00949403	-0.0508439	0.0276945	-0.00781175		image	41	-0.0126322	0.0119946	-0.0393644	0.0367234	-0.00520128	-0.0246688	-0.00152461	-0.0270869	0.0461553
image	42	-0.00143612	0.00633732	-0.0150235	-0.0486732	-0.011721	-0.0191043	0.0109607	-0.0158056	0.017131	-0.00859276		image	42	0.00196115	0.037255	-0.0145365	0.0270669	0.00403008	0.000906699	0.0133683	-0.0182373	-0.0281862	0.00262534		image	42	0.00407229	-0.0108232	-0.0162012	-0.0115598	0.0322905	-0.0267972	-0.000940998	-0.0363728	0.0135827	-0.00586109		image	42	-0.0073392	0.00648653	-0.0308979	0.012935	0.0011878	0.00521182	0.0074659	-0.0209899	0.03199
image	43	0.000115444	0.00141648	-0.0128441	-0.027637	-0.0344331	-0.0263633	0.0168977	-0.0123971	0.00770098	-0.00972712		image	43	0.00636856	0.0276415	-0.00941364	-0.000475201	-0.00399798	-0.0398646	0.0299697	-0.00767692	-0.0109731	-0.000935738		image	43	0.00942151	-0.0221087	-0.0094496	-0.0234593	0.0211537	-0.0346943	0.00160196	-0.0123153	-0.00120191	-0.00789466		image	43	0.000318482	-0.0018002	-0.0187674	-0.0173584	0.00575066	0.0135135	0.00362621	-0.0178644	0.00920253
image	44	0.00337952	0.00441742	-0.00694462	-0.00659109	-0.0141092	-0.00965671	0.043281	-0.00153814	-0.00640065	0.000648616		image	44	0.00612221	0.00223181	-0.00388904	-0.0392042	-0.00231176	-0.0364382	0.0158453	-0.00341687	-0.0119523	-0.00811257		image	44	0.0101692	-0.0290436	-0.00564747	-0.00844214	0.0194215	-0.0182738	0.00354228	-0.000156877	-0.0143643	-0.00475502		image	44	0.00194575	-0.0054406	-0.00660332	-0.0340461	0.00869916	0.0335061	-0.00644956	-0.00983793	-0.00176326
image	45	0.000966963	0.00217326	-0.00136889	2.7726e-05	-0.0072291	-7.28227e-05	0.0345125	-0.00188043	-0.016823	0.00114512		image	45	0.00759163	-0.00678247	-0.00154274	-0.0397609	-0.0254137	0.000716792	-0.0023184	-0.00832952	-0.00191593	-0.00863947		image	45	0.00772098	-0.0238305	-0.00175109	-0.022792	0.0078938	-0.000359528	0.0157078	0.0178191	-0.0263092	-0.00287786		image	45	-0.00304774	-0.00742303	0.0086696	-0.0240028	0.0159742	0.0415045	-0.0115475	0.00664088	-0.00880259
image	46	-0.00145402	0.0128131	0.00132669	0.00170141	-0.0118725	-0.00091136	-0.00374611	0.00601053	-0.0199905	-0.00179142		image	46	0.000923037	-0.0137597	0.00239637	-0.0669039	-0.0323951	-0.0120354	-0.0262628	-0.0023218	0.0041643	-0.0162439		image	46	0.00576003	-0.0174639	0.00419669	-0.0137351	-0.00642138	0.0141917	0.0112503	0.0303833	-0.0235565	0.000511683		image	46	-0.00287027	-0.0143637	0.0159895	-0.0110689	0.013709	0.0293704	0.016469	0.00832313	-0.0132815
image	47	-0.000596929	0.00272856	0.00344331	0.0257247	0.00604296	0.00625407	-0.00345667	0.0145936	-0.0179441	0.00408772		image	47	-0.00535621	-0.020529	0.00332063	-0.0527401	0.00504117	-0.0223402	-0.0185353	0.0129226	0.026453	-0.00797371		image	47	-0.000707041	0.00149765	0.0042537	-0.00759375	-0.013079	0.0225634	0.00176609	0.0264307	-0.0187496	0.00182023		image	47	-0.000129329	-0.00895826	0.0181486	0.00462972	0.00933012	0.0120322	0.00822153	0.0163181	-0.0206307
image	48	0.00214373	0.00459143	0.00823281	0.03038	-0.00160713	0.0224742	0.00204619	0.0194601	-0.0268075	0.00676819		image	48	-0.00602407	-0.0238324	0.00595496	-0.0229685	0.0146753	-0.00652988	-0.0222901	0.0132653	0.0190898	-0.00318439		image	48	-0.00247197	0.0154956	0.0032603	-0.00910023	-0.0180635	0.0252968	-0.00954394	0.0277646	-0.0267845	0.000650347		image	48	-0.000511282	-0.00279938	0.0203721	0.0182699	0.00721606	0.00460276	-0.00165298	0.0223279	-0.0227288
image	49	0.00374739	0.000556663	0.0084769	0.0462613	0.0116001	0.0149304	-0.0194507	0.0187203	-0.0227972	0.00689391		image	49	-0.00220999	-0.00962052	0.00685727	-0.0284361	0.028404	-0.0302946	-0.0236509	0.0187794	0.0184649	-0.00241185		image	49	0.000751097	0.0371239	0.0036856	-0.0161029	-0.0285265	0.0340377	-0.0315448	0.0328149	-0.0276339	0.000511682		image	49	0.00423385	0.00140382	0.0200693	0.0325224	0.00327226	-0.00441896	0.00229058	0.025969	-0.0306469
image	50	0.00850075	-0.00579293	0.00773056	0.0686637	0.0428717	0.00398921	-0.0292108	0.0139311	-0.0159101	0.0105303		image	50	-0.00274509	-0.0147854	0.00509326	-0.0381829	0.0487629	-0.0621299	-0.0194127	0.029183	0.00363337	-0.00562039		image	50	0.00352111	0.0428844	0.00471362	-0.0264316	-0.0344367	0.0515347	-0.0614154	0.0357249	-0.022333	-0.000693108		image	50	0.0115676	0.00154773	0.0135579	0.0378503	-0.0011083	-0.021087	0.0066322	0.0192242	-0.0409991
[truncated: 13 more columns]

## Sheet: Anesth 5 ROI
		Post parietal cortex													Post parietal cortex/Visual association cortex													Visual association cortex/prestriate cortex													Prestiate cortex/Striate cortex
task	time (s)	subject A	subject B	subject C	subject D	subject E	subject F	subject G	Subject H	subject I	mean (mMmm)		task	time (s)	A	B	C	D	E	F	G	H	I	mean (mMmm)		task	time (s)	A	B	C	D	E	F	G	H	I	mean (mMmm)		task	time (s)	A	B	C	D	E	F	G	H	I
anesth	0	-0.00229773	0.00947096	-0.0120967	-0.0234197	0.00378597	-0.0375653	0.0496938	-0.0161892	-0.0208748	-0.00549919		anesth	0	-0.0104742	0.0357925	-0.0155665	-0.0662188	0.00619661	-0.0657665	0.0903051	-0.0215751	0.04156	-0.000638533		anesth	0	0.00146086	0.00326513	-0.0144356	-0.00788851	-0.0107477	-0.0975829	-0.0560584	0.00246376	0.102472	-0.00856125		anesth	0	-0.0114856	0.00572918	-0.013786	-0.0374504	-0.0108763	-0.0780454	-0.00439773	0.0215344	0.0162458
anesth	1	-0.00479367	0.00938801	-0.00980213	-0.0267739	-0.0103902	-0.0241357	0.0396061	-0.0199744	-0.0118346	-0.0065234		anesth	1	-0.00666199	0.0389687	-0.0166781	-0.052494	-0.00169606	-0.0767353	0.0500893	-0.0257755	0.0318837	-0.00656659		anesth	1	0.00148887	0.00674066	-0.0112463	-0.00627726	-0.00984851	-0.0928357	-0.0531794	-0.00461996	0.0670012	-0.0114196		anesth	1	-0.0103064	0.00600056	-0.0142496	-0.0364477	-0.00942121	-0.0638747	-0.0149488	0.0128349	0.0172781
anesth	2	-0.00258593	0.00831818	-0.00954253	-0.0651963	-0.0063604	-0.0187294	0.0361409	-0.0160205	-0.00415935	-0.00868171		anesth	2	-0.0134227	0.0295049	-0.0151663	-0.0373028	-0.0281764	-0.0429526	0.0390237	-0.0226609	0.0380587	-0.0058994		anesth	2	-0.000550645	0.0109188	-0.00959682	-0.0103144	-0.00934032	-0.0523968	-0.0363479	-0.00879885	0.0516965	-0.00719228		anesth	2	-0.00949892	0.00917177	-0.0153186	-0.0098422	-0.00964164	-0.0538767	-0.00785794	0.00478836	0.013511
anesth	3	-0.00316491	0.00781061	-0.0100913	-0.0406153	-0.0136267	0.00257647	0.000658319	-0.0142622	-0.0100947	-0.00897885		anesth	3	-0.0138052	0.0177036	-0.0124391	-0.0183711	-0.0459405	-0.0393973	0.00143979	-0.0234111	0.040325	-0.0104329		anesth	3	-4.45482e-05	0.0198483	-0.00752392	-0.0232319	-0.0055787	-0.0150089	-0.0184131	-0.0172629	0.0375674	-0.00329427		anesth	3	-0.00998116	0.0132134	-0.01473	0.0011294	-0.00737403	-0.00347326	0.00412465	-0.00328651	0.0208913
anesth	4	-0.00146317	0.00236837	-0.0046161	-0.0519876	-0.0155956	0.00314261	-0.0206903	-0.0157146	0.00218625	-0.0113745		anesth	4	-0.00544949	0.0134	-0.00707306	0.00121763	-0.0274678	-0.0444465	-0.00385848	-0.009344	0.0138952	-0.00768072		anesth	4	0.00221496	0.0228067	-0.00682701	-0.0502084	-0.005565	-0.0113255	-0.00281138	-0.0172987	-0.00681738	-0.00842575		anesth	4	-0.00737457	0.0112642	-0.00639966	0.0039517	-0.00466712	-0.0238132	0.00532304	-0.0123121	0.000298621
anesth	5	-0.00185994	0.00723805	-0.0012467	-0.0603611	-0.0222581	0.0111639	-0.0327806	-0.0134781	0.00968733	-0.0115439		anesth	5	-0.00664548	-0.00106636	-0.00327304	-0.00339265	-0.0154797	-0.0260179	-0.0142701	-0.00729692	0.0158919	-0.00683892		anesth	5	0.00463158	0.0169705	-0.00264113	-0.0578649	-0.00799569	0.0322383	0.0234095	-0.0147257	-0.01501	-0.00233195		anesth	5	-0.00581991	0.0022625	-0.00276126	0.0277685	-0.00113468	-0.0196872	-0.00208289	-0.0102344	-0.00342703
anesth	6	-0.000288207	0.00217629	0.00257122	-0.0465796	-0.0129557	-0.0101889	-0.0531126	-0.00965657	0.0171395	-0.0123216		anesth	6	-0.0103573	-0.0220552	0.00410948	-0.00378952	-0.0238133	0.0269456	-0.0167848	0.00135044	0.0403596	-0.000448328		anesth	6	0.00583831	0.010504	-0.000454088	-0.0412234	-0.0111312	0.0511394	0.00588288	-0.0106564	-0.00129476	0.000956087		anesth	6	-0.00381739	-0.00246476	-0.00505516	0.0347307	0.0027729	0.0037653	-0.00299442	-0.00577839	-0.00766734
anesth	7	0.000448211	-0.0119367	0.00498482	0.0109371	-0.0193773	-0.0308955	-0.0546414	-0.00291492	0.0237129	-0.00885363		anesth	7	-0.00414723	-0.043671	0.00704398	-0.0127397	-0.00444048	0.00226331	-0.0131039	0.00716855	0.0356288	-0.00288863		anesth	7	0.00868493	-0.00400228	0.0018342	-0.0219614	-0.0154294	0.0235479	-0.00154162	-0.00792496	0.00187211	-0.00165784		anesth	7	0.000562142	-0.011505	0.00361189	0.0240972	0.00276742	0.00933244	-0.0207634	-0.00210449	-0.00634674
anesth	8	-0.00136162	-0.0215889	0.00713534	0.0104537	-0.0181953	-0.0485126	-0.0210709	0.0075702	0.0317151	-0.00598387		anesth	8	-0.00444032	-0.0484416	0.00878669	-0.0317851	0.00826563	-0.0477724	-0.0158942	0.0143323	0.0333526	-0.00928849		anesth	8	0.00618581	-0.0242256	0.00551036	0.000530004	-0.015335	0.0303468	-0.0244851	-0.00362117	-0.00540529	-0.0033888		anesth	8	0.00575889	-0.022307	0.00258242	-0.0119686	0.00422226	-0.0354909	-0.0220541	0.00167978	-0.013658
anesth	9	-0.0010381	-0.0275636	0.00892731	0.0313719	-0.00942994	-0.0533361	-0.00707414	0.0167336	0.018637	-0.00253021		anesth	9	-0.00610105	-0.0406277	0.0107156	-0.0514507	-0.0195691	-0.0327448	-0.0186971	0.0192089	0.0259262	-0.0125933		anesth	9	0.0033645	-0.0264462	0.0070094	0.0359818	-0.0179239	0.0282897	-0.0346462	-0.00094997	-0.00273834	-0.000895466		anesth	9	0.00643099	-0.0223171	-0.00321764	-0.0281969	0.00139048	-0.0293327	-0.0200993	0.0106676	-0.0013828
anesth	10	-0.00348719	-0.0203107	0.00806888	0.0570831	-0.0109998	-0.0250116	-0.0165309	0.0259515	0.0178883	0.00362796		anesth	10	-0.000674784	-0.026687	0.0102909	-0.0308991	-0.0234512	-0.0380246	-0.0112404	0.0257624	0.000370011	-0.010506		anesth	10	-0.00112438	-0.0221218	0.00550598	0.0371307	-0.0167012	-0.0107737	-0.0505169	0.00249846	-0.0177315	-0.00820382		anesth	10	0.00626595	-0.0120628	-0.00219644	-0.0323244	-0.00189303	-0.0202743	-0.0359646	0.0135133	-0.0106532
anesth	11	-0.00497163	-0.0232855	0.00500362	0.0666326	-0.00018404	0.0130353	0.00543658	0.0320626	0.0117658	0.0117217		anesth	11	0.00387874	-0.00774944	0.00741683	-0.0174753	0.00943407	-0.0530064	-0.0215467	0.0332664	-0.039782	-0.00950709		anesth	11	-0.00695441	-0.0161933	0.00404698	0.03178	-0.00712381	-0.0285155	-0.0268571	0.00431408	-0.0291144	-0.00829082		anesth	11	0.00529097	-0.00675419	0.0098344	-0.0167591	-0.00614002	-0.0328834	-0.00905833	0.0106828	-0.0083048
anesth	12	-0.00597865	-0.00899981	0.00149402	0.0531909	0.0100443	0.0272675	0.00351482	0.0251895	-0.00381751	0.0113228		anesth	12	0.00755205	0.0126203	0.00614936	0.0061716	0.0221591	-0.0327422	-0.0370013	0.0285539	-0.0454649	-0.00355578		anesth	12	-0.0101388	-0.00962746	0.0026083	0.0263626	0.00634512	-0.00532354	-0.0243089	0.0110264	-0.0414842	-0.00494893		anesth	12	0.00407687	-0.00294424	0.0129539	-0.0201778	-0.00630372	-0.0448372	0.00367327	0.00992507	-0.0163479
anesth	13	0.00195053	0.00266763	-0.000570745	0.05374	0.0280077	0.041555	-0.0123651	0.0125665	-0.00781941	0.0133036		anesth	13	0.0129416	0.0271094	0.00537141	0.0378241	0.0186655	0.0461232	-0.0168377	0.0241115	-0.049436	0.0117637		anesth	13	-0.0102395	0.00489383	0.00178863	0.00718999	0.0189175	-0.0434144	-0.0317477	0.00977017	-0.0219189	-0.0071956		anesth	13	0.00408048	0.0035995	0.0190793	-0.0208407	-0.00560798	-0.0377164	0.00365657	0.00742869	-0.0195231
anesth	14	0.00176511	0.0156576	-0.00503086	0.0359207	0.0152199	0.0418207	-0.00737103	0.00475397	-0.00105262	0.0112982		anesth	14	0.0135824	0.0184445	0.00130563	0.0559751	0.0188936	0.0400687	-0.0411741	0.00616657	-0.0493631	0.00709994		anesth	14	-0.0064217	0.00461282	0.00223401	-0.00745383	0.0275064	-0.0506296	-0.00549793	0.00189768	-0.00583249	-0.0043983		anesth	14	0.00541467	0.00517446	0.0153974	-0.0256669	0.00123234	-0.0252777	0.0214381	-0.00164145	-0.00660555
anesth	15	0.00937872	0.00562604	-0.00434246	-0.00489036	0.0189234	0.0275514	0.0159811	0.00208627	0.00761859	0.00865919		anesth	15	0.0168243	0.00979876	0.00032542	0.0431569	0.0240498	0.0531906	-0.0585462	0.0027848	-0.0402347	0.00570553		anesth	15	-0.00258776	0.000221612	0.00492511	-0.0156424	0.0340372	-0.0501727	-0.0113544	0.00273433	-0.00523434	-0.00478593		anesth	15	0.00995672	0.00371399	0.0148168	-0.0169693	0.0107987	-0.0211829	0.0356165	-0.007402	0.000826387
anesth	16	0.0135156	0.0135807	-0.00340846	0.00253981	0.00873265	0.0192187	0.014618	0.00323766	-0.00886911	0.00701839		anesth	16	0.0233457	-0.00252944	0.00350983	0.0206765	0.00426276	0.00567529	-0.0416479	-0.00590681	-0.0402656	-0.0036533		anesth	16	-4.66448e-05	-0.00280212	0.00784684	-0.0351415	0.0384222	-0.038324	-0.00041168	0.00875967	-0.0223593	-0.00489517		anesth	16	0.0121919	0.00302466	0.0156484	-0.0351383	0.0166737	0.00379181	0.0291435	-0.0107537	-0.00376268
anesth	17	0.0114532	0.0124307	0.00617892	0.0226315	0.0168151	0.0404562	0.0111099	0.00529001	-0.00848004	0.0130984		anesth	17	0.0157943	-0.00468303	0.00794709	0.0183726	-0.000952808	-0.0323359	-0.0195732	-0.00717159	-0.042365	-0.00721861		anesth	17	-0.000168124	-0.000597191	0.0123648	-0.0325366	0.0331307	-0.040992	0.0173445	0.00423797	-0.0163069	-0.00261365		anesth	17	0.0106865	0.00710414	0.00848797	-0.0365094	0.0225117	0.0430036	0.0435811	-0.0123686	0.00785927
anesth	18	0.00498593	0.00714748	0.013838	0.0348125	0.0153	0.0436716	0.00258637	0.0153789	-0.00245643	0.0150294		anesth	18	0.00187739	-0.00884971	0.0118889	0.00837802	-0.01281	-0.0879671	-0.00912921	-0.0102175	-0.0559827	-0.0180902		anesth	18	-0.00330121	-0.00231429	0.0161089	-0.0263302	0.0230923	-0.00129025	0.0698266	-0.00219941	-0.0201443	0.00593869		anesth	18	0.00466178	0.00697183	0.00429068	-0.0234829	0.0189216	0.0388475	0.0629024	-0.0148897	0.0187966
anesth	19	0.0011372	0.004298	0.0225471	0.0497061	0.0106908	0.0521728	0.0109583	0.0183847	0.00816572	0.0197845		anesth	19	-0.00329936	0.010071	0.0220067	0.0122224	-0.00514681	-0.0570306	0.0217116	-0.00319568	-0.055706	-0.00648519		anesth	19	-0.0109684	0.00115447	0.0222453	-0.0163657	0.0208308	0.0114769	0.0986294	-0.00320213	-0.0122708	0.0123922		anesth	19	-0.00010225	0.0167205	0.0191377	-0.0161017	0.0159009	0.0112992	0.0661777	-0.0159866	0.0125271
anesth	20	-0.00434596	0.0199245	0.0268298	0.0640259	0.0141079	0.0354908	0.026071	0.0165006	0.00783371	0.0229376		anesth	20	-0.0078405	0.0151004	0.0315269	0.0335765	-0.0147521	-0.0568255	0.0673578	-0.00415679	-0.0461535	0.00198146		anesth	20	-0.0173461	0.00657948	0.0284873	-0.00118314	0.0119827	0.0219564	0.0916831	-0.00379314	0.00290847	0.0156972		anesth	20	-0.00234618	0.0255635	0.0245261	-0.0152521	0.005435	0.0154176	0.0881286	-0.0215016	0.0246405
anesth	21	-0.00151633	0.0284304	0.0273746	0.0521392	0.000289519	0.0023696	0.0503794	0.012296	0.0211971	0.0214399		anesth	21	-0.0172725	0.0254289	0.036782	0.0448421	-0.0241945	-0.0243301	0.0898546	-0.00927021	-0.0432238	0.00873517		anesth	21	-0.0193805	0.00834591	0.0335815	0.00580123	-0.00408684	-0.00828479	0.11347	-0.011975	0.0142821	0.0146393		anesth	21	-0.00174739	0.0323554	0.0233402	-0.0150432	-0.0047656	-0.0166498	0.108003	-0.0237493	0.045689
anesth	22	0.00164487	0.0233504	0.0235614	0.0529259	-0.0213679	0.00524725	0.0812076	0.0117677	0.0312935	0.0232923		anesth	22	-0.00617648	0.0415172	0.0387124	0.041241	-0.0258066	0.0101272	0.087902	-0.0108352	-0.0561135	0.0133965		anesth	22	-0.0199085	0.00601727	0.0378976	0.00332082	-0.012064	-0.0251195	0.144096	-0.0167369	0.019544	0.0152274		anesth	22	0.00144094	0.0309249	0.0350335	0.00141679	-0.0148829	-0.0571169	0.146015	-0.0282591	0.0601414
anesth	23	0.00495138	0.0199821	0.0207543	0.0694982	-0.0636572	-0.00278805	0.123289	0.0080234	0.028108	0.0231291		anesth	23	0.0119945	0.0550487	0.0395955	0.032421	-0.0226555	0.043657	0.0910975	-0.0106232	-0.0559525	0.0205092		anesth	23	-0.0187845	0.00495254	0.0410578	0.0100794	-0.012634	-0.0268576	0.157871	-0.016232	0.0167712	0.0173582		anesth	23	0.00690465	0.0336713	0.0461785	0.00632966	-0.0190295	-0.0256953	0.164273	-0.0223484	0.0883834
anesth	24	0.0104202	0.0208954	0.0195669	0.0583178	-0.0683044	-0.00363042	0.140085	0.0206237	0.0164889	0.0238292		anesth	24	0.0219203	0.0288536	0.0379269	0.0183103	-0.0202025	0.0455876	0.0932749	-0.0093344	-0.0435148	0.0192024		anesth	24	-0.0162279	0.00505736	0.0428214	0.00249231	-0.0210701	-0.0293885	0.172896	-0.00904047	-0.00153279	0.016223		anesth	24	0.0125367	0.0353177	0.0480219	0.0178467	-0.0318237	-0.00135705	0.19839	-0.0175573	0.116915
anesth	25	0.0166681	0.00610918	0.0218709	0.0635681	-0.0620449	0.00960351	0.160765	0.0341764	-0.00424591	0.0273856		anesth	25	0.0258608	0.0227778	0.0334287	0.00631782	-0.0134421	0.0401798	0.0789237	-0.00383351	-0.0536618	0.0151723		anesth	25	-0.0154573	0.00343332	0.0444059	0.0082534	-0.0301223	-0.0323579	0.218274	-0.00642144	-0.00527288	0.020526		anesth	25	0.0131885	0.0286172	0.0535337	0.0288131	-0.0422129	-0.00317963	0.228898	-0.000524877	0.137687
anesth	26	0.011792	-0.00728299	0.026864	0.0699384	-0.0595801	0.0331364	0.153118	0.0489047	0.00692994	0.0315356		anesth	26	0.0324701	0.0175762	0.0276893	0.0142517	-0.00901618	0.0632449	0.0808342	0.0135939	-0.053479	0.0207961		anesth	26	-0.01688	-0.00132949	0.0438464	0.0224796	-0.0308134	-0.0196571	0.23122	0.00241385	0.0245496	0.0284255		anesth	26	0.0128813	0.0273598	0.0599565	0.0331299	-0.0565916	-0.0212786	0.223197	0.0168441	0.142488
anesth	27	0.00843052	0.000891387	0.0297026	0.0573662	-0.0936776	0.0166626	0.14051	0.065781	0.0086695	0.0260374		anesth	27	0.0254674	0.018941	0.0273833	0.031277	-0.0127861	0.0833334	0.0845162	0.0291855	-0.0464849	0.0267592		anesth	27	-0.0198953	7.95588e-05	0.0415975	0.031686	-0.0379343	-0.0509239	0.208976	0.0131835	0.0443167	0.0256762		anesth	27	0.010767	0.0334836	0.0563258	0.024006	-0.0672786	-0.0443196	0.171983	0.0335249	0.163992
anesth	28	0.00419943	0.01751	0.0285348	0.0158874	-0.0777883	0.00249573	0.0854519	0.076368	0.0185046	0.0190182		anesth	28	0.0148062	0.0145147	0.0249598	0.040543	-0.0188466	0.0403553	0.0279479	0.0396462	-0.0415067	0.0158244		anesth	28	-0.0256105	0.0026837	0.0398137	0.0468901	-0.0483597	-0.0581229	0.150992	0.0214151	0.0668867	0.0218431		anesth	28	0.0038377	0.0344195	0.0523419	0.0501924	-0.0750723	-0.0654152	0.143869	0.0419286	0.161898
anesth	29	-0.0063919	0.0165871	0.0272978	-0.00399944	-0.0705386	0.0020489	0.0263801	0.0698605	0.0142198	0.00838492		anesth	29	0.00454261	0.0209377	0.0205343	0.0254134	-0.0315367	-0.0278396	-0.0119911	0.044516	-0.0546443	-0.00111864		anesth	29	-0.031305	-0.000377152	0.0352286	0.062863	-0.0461124	-0.0643652	0.096883	0.0267263	0.069652	0.016577		anesth	29	-0.00357617	0.0226174	0.0496512	0.0600561	-0.0755831	-0.0632801	0.111853	0.0551455	0.143767
anesth	30	-0.0149135	0.017322	0.0226199	-0.0213429	-0.0895264	-0.000125588	-0.0421788	0.064456	0.0185171	-0.00501912		anesth	30	-0.0146873	0.0280273	0.0141218	0.039929	-0.028251	-0.0498878	-0.0355667	0.0455763	-0.0632322	-0.00710785		anesth	30	-0.0368047	-0.0070362	0.0265306	0.0699134	-0.0455451	-0.0734045	0.0418676	0.0336591	0.0629305	0.0080123		anesth	30	-0.00996858	0.0123558	0.0357518	0.0448505	-0.0730969	-0.0688846	0.0752858	0.0594266	0.134181
anesth	31	-0.0229918	0.0199087	0.0151106	-0.0473795	-0.101634	-0.0130405	-0.0872152	0.0599665	-0.00183674	-0.0199014		anesth	31	-0.0237318	0.0268883	0.00745653	0.048535	-0.0309457	-0.0869491	-0.0889349	0.0455318	-0.0674238	-0.0188415		anesth	31	-0.0415676	-0.00926138	0.0183423	0.0618991	-0.0493746	-0.0305942	-0.00579765	0.0255022	0.0555756	0.00274709		anesth	31	-0.0198317	0.00289832	0.0208208	0.0695162	-0.0650002	-0.0772593	0.0506131	0.0543331	0.122606
anesth	32	-0.0263705	0.0193411	0.00535789	-0.0932681	-0.0821841	-0.0112534	-0.129735	0.0445157	-0.0161101	-0.0321897		anesth	32	-0.0277581	0.00444105	-0.00172657	0.0248405	-0.0503883	-0.123621	-0.126941	0.034326	-0.0745489	-0.0379306		anesth	32	-0.0452893	-0.0105534	0.0085532	0.0550054	-0.0537029	-0.0198117	-0.0465954	0.0260451	0.0402203	-0.00512541		anesth	32	-0.030049	-0.0107158	0.00522272	0.0763199	-0.0619817	-0.0462103	0.0467184	0.0461559	0.0988491
anesth	33	-0.0318801	0.0072854	-0.00105842	-0.0802899	-0.0637291	0.000853356	-0.141763	0.0371313	-0.0238714	-0.0330357		anesth	33	-0.0276934	-0.00526427	-0.00521716	-0.00733876	-0.0527093	-0.0869138	-0.163257	0.0248837	-0.0832934	-0.0452004		anesth	33	-0.0449646	-0.021622	-0.00444664	0.0510137	-0.0607095	-0.0358022	-0.0479728	0.0267788	0.0133521	-0.0138192		anesth	33	-0.0355334	-0.0185688	-0.0032391	0.0687671	-0.0682956	-0.049253	0.017435	0.0376619	0.0800367
anesth	34	-0.026703	0.00252505	-0.00459087	-0.0635531	-0.0696927	0.00157573	-0.147835	0.0369698	-0.030236	-0.0335045		anesth	34	-0.0196262	0.00306478	-0.00958854	0.0107106	-0.0481923	-0.0292565	-0.165222	0.0169227	-0.0849863	-0.0362416		anesth	34	-0.0429274	-0.0239323	-0.0124594	0.0425048	-0.0711817	-0.0535933	-0.0377291	0.02102	0.00964329	-0.0187395		anesth	34	-0.0404928	-0.0160864	-0.00632309	0.0380777	-0.0683995	-0.0521654	-0.0169282	0.0209129	0.0733249
anesth	35	-0.0238539	0.0079853	-0.0103884	-0.0644083	-0.0543583	0.00800784	-0.142628	0.0290499	-0.0381616	-0.0320839		anesth	35	-0.00848185	-0.00798012	-0.0100132	-0.00854851	-0.0547344	0.0341727	-0.159853	0.0075691	-0.089744	-0.0330681		anesth	35	-0.0389813	-0.0218215	-0.012996	0.0451507	-0.0757826	-0.0660728	-0.0659616	0.00295705	0.0113493	-0.0246843		anesth	35	-0.0441356	-0.0155425	-0.0119622	0.0425407	-0.068261	-0.0279847	-0.0588952	0.001961	0.0570236
anesth	36	-0.0166896	0.0106544	-0.0107256	-0.0609852	-0.0290193	0.021067	-0.134229	0.0182058	-0.0348479	-0.0262855		anesth	36	-0.00881746	-0.00918628	-0.00538173	-0.0253583	-0.0497108	0.00912073	-0.113173	0.00404161	-0.0793857	-0.0308723		anesth	36	-0.0311143	-0.0229135	-0.013558	0.0547468	-0.0833671	-0.0867985	-0.0816245	0.00255365	0.00266539	-0.0288233		anesth	36	-0.0395569	-0.0213304	-0.0113041	0.0173686	-0.0678686	0.000221796	-0.0698422	-0.00919736	0.0575832
anesth	37	-0.00986126	0.0108927	-0.00647499	-0.036789	-0.0318204	0.0342001	-0.134493	0.0201318	-0.0385385	-0.0214169		anesth	37	0.0035559	-0.00424136	-0.00245656	-0.0173889	-0.0154287	-0.0335796	-0.0848065	0.0144511	-0.0635289	-0.0226026		anesth	37	-0.0216374	-0.030701	-0.010047	0.0513529	-0.0808882	-0.0495248	-0.0485593	-0.00372824	-0.00538364	-0.0221241		anesth	37	-0.0308275	-0.0163813	-0.00342489	0.0162174	-0.0601259	-0.00487375	-0.0906139	-0.00978765	0.0518504
anesth	38	-0.00107009	0.0037096	-0.00275849	-0.0259787	-0.0617343	0.0369917	-0.116129	0.0138466	-0.0526763	-0.0228666		anesth	38	0.00883032	0.00222546	-0.00253004	0.00251468	0.0111812	-0.106983	-0.032187	0.0160974	-0.0462374	-0.0163432		anesth	38	-0.0109224	-0.0285906	-0.00388901	0.046436	-0.0668459	-0.0319232	-0.0129824	-0.0118549	-0.00879861	-0.0143746		anesth	38	-0.0209929	-0.015195	-0.0034978	0.0261342	-0.0468943	0.00134538	-0.0856	-0.0146619	0.0527704
anesth	39	0.000136952	0.00892119	-0.00606931	-0.033679	-0.0602595	0.0322651	-0.0777249	0.000614139	-0.0560408	-0.0213151		anesth	39	0.00336007	-0.0149341	-0.000633978	0.00908495	0.00451709	-0.0917657	-0.0136448	0.01597	-0.0342031	-0.0135833		anesth	39	-0.00304249	-0.0272663	-0.00269136	0.0404967	-0.0556319	-0.0353485	-0.00780852	-0.0185081	-0.0145757	-0.0138196		anesth	39	-0.0109565	-0.0179623	-0.00634043	0.0342179	-0.0404775	0.0190459	-0.067627	-0.0206034	0.0507475
anesth	40	0.00122856	0.016982	-0.00482814	-0.0427961	-0.0652562	0.0328223	-0.0406173	-0.00864076	-0.0435597	-0.017185		anesth	40	4.145e-05	1.4875e-06	-0.00315247	0.0239358	-0.00637239	-0.137376	0.0018647	0.0126207	-0.00360776	-0.0124494		anesth	40	0.00262416	-0.0235393	-0.00565021	0.00782029	-0.0519269	-0.0418361	0.0454004	-0.0155617	-0.000286459	-0.00921733		anesth	40	-0.00297387	-0.0103205	-0.00135319	0.0223558	-0.0323482	-0.00601005	-0.0466785	-0.0240667	0.0495266
anesth	41	0.00207355	0.0231923	-0.00361572	-0.0841281	-0.0684617	0.036483	-0.00339955	-0.0118615	-0.0371221	-0.0163155		anesth	41	-0.000517119	0.0115425	-0.00733075	0.0308248	-0.0203162	-0.12319	-0.0088799	0.00816276	0.013991	-0.0106348		anesth	41	0.00297723	-0.0159627	-0.00736684	-0.00943672	-0.037331	-0.0725751	0.048677	-0.0178457	0.00250336	-0.0118178		anesth	41	-0.0025052	-0.00120565	-0.00670427	0.0368038	-0.0204106	-0.00723689	-0.0457465	-0.0190848	0.0330777
anesth	42	-0.00364007	0.0233924	-0.00333358	-0.07323	-0.0375406	0.00954221	0.0200929	-0.0155084	-0.0186359	-0.0109846		anesth	42	-0.00737669	0.0104318	-0.00776918	0.00894185	-0.0397427	-0.0883264	-0.0347734	-0.00286689	0.0252349	-0.0151385		anesth	42	0.000613863	-0.00751159	-0.00782706	-0.0253917	-0.020269	-0.0510681	0.0522891	-0.0200881	0.0170683	-0.00690938		anesth	42	-0.00489848	0.00376786	-0.0110695	0.0174367	-0.0104588	-0.00279635	-0.0346881	-0.0152183	0.0164967
anesth	43	-0.00989746	0.0335762	0.00105247	-0.0741573	-0.0149512	-0.00141441	0.0415407	-0.0129639	-0.000824372	-0.00422659		anesth	43	-0.0101294	0.00824526	-0.00406121	0.0148278	-0.0439699	-0.052721	-0.0562409	0.00373653	0.0194855	-0.0134253		anesth	43	-0.00533226	-8.91534e-05	-0.00655505	-0.0360175	-0.0162243	-0.0676797	-0.00682733	-0.0166132	0.0418124	-0.012614		anesth	43	-0.00829787	0.00574436	-0.00340803	0.000144307	-0.00244234	0.0010717	-0.0456245	-0.00873208	0.00666512
anesth	44	-0.0109149	0.0266353	0.00396442	-0.0881868	-0.00485248	0.000396648	0.0264286	-0.00466437	0.00589232	-0.00503348		anesth	44	-0.0127862	0.0157455	-0.00267213	0.0109411	-0.0330298	-0.0766788	-0.0331353	0.00633052	0.0180354	-0.0119166		anesth	44	-0.010384	0.00494296	-0.00399274	-0.019513	-0.0175176	-0.0595967	-0.0544183	-0.00702662	0.0471766	-0.0133699		anesth	44	-0.0126501	0.0088487	-0.000239344	0.0190244	0.00101252	-0.0235539	-0.0557484	0.00632302	-0.000219772
anesth	45	-0.0140097	0.00799828	0.00469252	-0.0495044	-0.00274851	-0.0114918	-0.00174632	0.00261377	0.00901266	-0.0061315		anesth	45	-0.00671338	0.00167962	0.00162507	-0.0206737	-0.00891264	-0.0444859	-0.00111067	0.00909342	0.00407746	-0.00726897		anesth	45	-0.00937254	0.00519999	9.376e-07	-0.0209255	-0.00630615	-0.0125737	-0.0813754	0.0061248	0.0101494	-0.0121198		anesth	45	-0.0130209	0.00702051	0.00491526	0.0170727	0.00234626	-0.0359886	-0.0261625	0.0204095	-0.00998249
anesth	46	-0.00692683	-0.0124661	0.00481675	0.00841916	0.0137941	-0.0254983	-0.0110333	0.00737293	0.0131861	-0.000926175		anesth	46	0.000284543	-0.0128059	0.00561084	-0.0484706	-0.00106144	-0.00629035	0.00910792	0.00313815	-0.00275673	-0.00591595		anesth	46	-0.00401859	0.00155168	0.00347	-0.0148628	0.000172212	0.017863	-0.0555659	0.00692889	-0.0036746	-0.00534845		anesth	46	-0.0077018	0.00218952	0.0102169	-0.0108076	0.00424189	-0.030217	-0.0137935	0.0209059	-0.00757686
anesth	47	0.00167947	-0.0190094	0.000487158	0.0262684	0.013658	-0.0155648	-0.0167454	0.00910371	0.0157997	0.00174187		anesth	47	0.000502908	-0.0121268	0.00313868	-0.0401757	0.0230457	0.00970289	0.0485518	0.00140153	-0.00363726	0.00337819		anesth	47	0.00109902	0.00785456	0.00251518	0.00885189	0.00417308	-0.0179849	-0.0696093	0.0106536	0.00208047	-0.00559627		anesth	47	-0.000296163	-0.00330935	0.00740476	-0.0169516	0.00348814	-0.0368169	0.011751	0.0175724	-0.00749557
anesth	48	0.00688399	-0.0265751	-0.0050143	0.0278025	0.018584	-0.0121504	-0.0320623	0.00849693	0.0167033	0.000296513		anesth	48	0.00105044	-0.0110343	-0.000141824	-0.0508524	0.0251944	0.0662908	0.0875159	-0.0065782	0.00211018	0.0126172		anesth	48	0.00531666	0.00506854	0.00258962	0.00582604	0.00736125	-0.00413797	-0.0390232	0.0135786	-0.00963192	-0.00145026		anesth	48	0.00376074	-0.00494277	-0.00115953	-0.0294591	0.00216657	-0.0480098	0.0397047	0.0184936	-0.013874
anesth	49	0.0140439	-0.0287219	-0.00789264	0.0770791	0.0271355	-0.0189131	-0.021228	0.00714522	0.0338331	0.00916458		anesth	49	0.00591764	-0.0104994	-0.00239404	-0.0662996	0.0451584	0.0858842	0.0919951	-0.00909441	0.00986198	0.0167255		anesth	49	0.0115666	0.00350224	0.00220633	-0.00737228	0.0166568	0.0188298	0.00810066	0.0122822	-0.00520121	0.00673013		anesth	49	0.0110649	-0.00859885	-0.00780218	-0.0496617	0.00512941	-0.0459761	0.0633368	0.012131	-0.0206376
anesth	50	0.020689	-0.0238436	-0.00815506	0.0677389	0.032607	-0.0228758	0.0084316	0.00594719	0.0400495	0.0133988		anesth	50	0.00838528	-0.00678089	-0.00545269	-0.0798097	0.0452958	0.0953664	0.0667292	-0.0113958	0.0281678	0.0156117		anesth	50	0.013183	0.00534982	0.000323436	0.00546229	0.0157812	0.00452089	0.0356261	0.00585933	0.0213973	0.0119448		anesth	50	0.0143403	-0.0132306	-0.0170439	-0.0485188	0.00804189	-0.0299317	0.055169	0.00446949	-0.00980946
[truncated: 13 more columns]
